# Supplementary material for: Transcriptome analyses of Ditylenchus destructor in responses to cold and desiccation stress
Source: Genet Mol Biol. 2020 Mar 23;43(1):e20180057. doi: 10.1590/1678-4685-GMB-2018-0057 (PMC7198036; doi:10.1590/1678-4685-GMB-2018-0057)
Supplement: Supplementary file 3 [file 1415-4757-GMB-43-1-e20180057-s5.xlsx]

## Sheet: All-Unigene.misa
Table S2 - List and features of SSRs
Seqname	SSR nr.	SSR type	SSR	Size	Start	End
CL14.Contig4	1	p1	(G)12	12	1834	1845
CL14.Contig17	1	p1	(C)14	14	243	256
CL62.Contig2	1	p1	(T)23	23	1	23
CL62.Contig3	1	p1	(A)23	23	5466	5488
CL62.Contig6	1	p1	(A)23	23	5734	5756
CL64.Contig5	1	p5	(CCGGT)5	25	159	183
CL66.Contig5	1	p1	(T)23	23	1	23
CL112.Contig5	1	c	(ACTT)5actcacttacccacttattc(ACTT)5	60	183	242
CL136.Contig2	1	p1	(A)23	23	752	774
CL140.Contig3	1	p2	(AT)7	14	62	75
CL208.Contig2	1	p2	(AT)11	22	3969	3990
CL240.Contig13	1	p3	(GTG)5	15	585	599
CL240.Contig24	1	p3	(GCG)6	18	247	264
CL240.Contig27	1	p3	(CCG)6	18	412	429
CL240.Contig28	1	p3	(CCG)6	18	413	430
CL250.Contig22	1	p2	(CT)7	14	359	372
CL250.Contig29	1	p1	(C)13	13	74	86
CL303.Contig4	1	p2	(AT)8	16	3492	3507
CL303.Contig6	1	p2	(AT)8	16	3918	3933
CL309.Contig6	1	p2	(GA)10	20	54	73
CL309.Contig12	1	p2	(CT)10	20	2972	2991
CL325.Contig2	1	p2	(AG)6	12	455	466
CL325.Contig4	1	p2	(AG)6	12	710	721
CL372.Contig3	1	p3	(TCA)5	15	2699	2713
CL380.Contig1	1	p4	(TATT)5	20	1416	1435
CL380.Contig2	1	p4	(TATT)5	20	1461	1480
CL380.Contig3	1	p4	(TATT)5	20	374	393
CL402.Contig5	1	p1	(C)12	12	963	974
CL453.Contig1	1	p3	(AAG)5	15	194	208
CL453.Contig2	1	p3	(AAG)5	15	194	208
CL453.Contig5	1	p3	(AAG)5	15	51	65
CL472.Contig2	1	p1	(T)17	17	1	17
CL472.Contig5	1	p1	(T)17	17	1	17
CL490.Contig1	1	p4	(GATA)6	24	1	24
CL490.Contig11	1	p4	(TATC)5	20	1126	1145
CL517.Contig2	1	p2	(AT)7	14	1877	1890
CL517.Contig6	1	p2	(AT)7	14	1791	1804
CL517.Contig8	1	p2	(AT)7	14	1374	1387
CL584.Contig1	1	p3	(TAA)5	15	84	98
CL590.Contig1	1	p1	(G)13	13	2491	2503
CL590.Contig3	1	p5	(CCGGG)4	20	1776	1795
CL590.Contig5	1	p1	(G)14	14	2483	2496
CL590.Contig9	1	p1	(C)14	14	738	751
CL590.Contig10	1	p5	(CCGGG)4	20	1811	1830
CL590.Contig10	2	p1	(G)13	13	2427	2439
CL590.Contig11	1	p5	(CCGGG)4	20	1740	1759
CL590.Contig13	1	p1	(C)14	14	701	714
CL590.Contig13	2	p5	(CCCGG)4	20	1311	1330
CL590.Contig15	1	p1	(C)14	14	727	740
CL590.Contig20	1	p1	(C)14	14	701	714
CL590.Contig21	1	p1	(C)13	13	727	739
CL590.Contig22	1	p1	(C)13	13	727	739
CL594.Contig1	1	p1	(A)14	14	1	14
CL612.Contig6	1	p5	(CCGGT)4	20	42	61
CL612.Contig7	1	p5	(CCGGT)4	20	42	61
CL621.Contig16	1	p1	(A)14	14	2748	2761
CL626.Contig1	1	p1	(A)23	23	2202	2224
CL634.Contig1	1	p2	(AT)7	14	851	864
CL669.Contig1	1	p3	(CTT)6	18	1045	1062
CL669.Contig2	1	p3	(AAG)6	18	174	191
CL717.Contig1	1	p2	(GT)6	12	315	326
CL785.Contig1	1	p6	(CTCGGT)4	24	35	58
CL789.Contig1	1	p3	(TAT)5	15	256	270
CL789.Contig2	1	p3	(AAT)5	15	577	591
CL789.Contig3	1	p3	(AAT)5	15	1684	1698
CL789.Contig4	1	p3	(AAT)5	15	1670	1684
CL830.Contig4	1	p2	(TA)6	12	785	796
CL830.Contig5	1	p2	(TA)6	12	785	796
CL830.Contig5	2	p1	(G)13	13	1390	1402
CL830.Contig6	1	p1	(G)13	13	971	983
CL927.Contig2	1	p1	(A)12	12	1	12
CL957.Contig1	1	p1	(A)23	23	1069	1091
CL957.Contig2	1	p1	(A)23	23	957	979
CL966.Contig1	1	c	(TCGGTC)4gctattgtgaacacatcggtcggtccg(TCGGTC)4	75	51	125
CL966.Contig3	1	p6	(CGAGAC)4	24	1711	1734
CL1025.Contig5	1	p1	(T)13	13	3130	3142
CL1025.Contig8	1	p1	(T)13	13	1463	1475
CL1031.Contig3	1	p1	(C)12	12	1469	1480
CL1115.Contig1	1	p1	(T)12	12	1	12
CL1117.Contig12	1	p1	(C)19	19	7007	7025
CL1172.Contig2	1	p2	(TC)7	14	1674	1687
CL1192.Contig1	1	p1	(A)15	15	1265	1279
CL1198.Contig7	1	p3	(TTA)5	15	122	136
CL1202.Contig4	1	p3	(ATA)5	15	84	98
CL1202.Contig5	1	p3	(ATA)5	15	40	54
CL1210.Contig1	1	p3	(GAT)5	15	327	341
CL1210.Contig2	1	p3	(GAT)5	15	327	341
CL1215.Contig4	1	p1	(T)15	15	2	16
CL1230.Contig7	1	p3	(TCA)5	15	6259	6273
CL1230.Contig8	1	p3	(ATG)5	15	1008	1022
CL1231.Contig1	1	p3	(CGA)5	15	265	279
CL1231.Contig2	1	p3	(CGA)5	15	265	279
CL1231.Contig3	1	p3	(GTC)5	15	2024	2038
CL1262.Contig1	1	p1	(A)23	23	121	143
CL1301.Contig3	1	p2	(AT)6	12	53	64
CL1306.Contig2	1	p1	(T)20	20	1	20
CL1322.Contig1	1	p3	(GAA)5	15	929	943
CL1322.Contig3	1	p3	(TTC)5	15	530	544
CL1329.Contig2	1	p2	(CA)6	12	701	712
CL1329.Contig4	1	p2	(CA)6	12	145	156
CL1350.Contig1	1	p3	(TCC)5	15	206	220
CL1350.Contig2	1	p3	(TCC)5	15	1371	1385
CL1375.Contig2	1	p2	(GT)6	12	119	130
CL1435.Contig16	1	p5	(CGGAC)4	20	24	43
CL1495.Contig4	1	p1	(C)12	12	1	12
CL1563.Contig12	1	p1	(T)16	16	1	16
CL1649.Contig5	1	p2	(AT)10	20	2112	2131
CL1649.Contig7	1	p2	(AT)10	20	2	21
CL1678.Contig1	1	p2	(CA)6	12	1115	1126
CL1681.Contig2	1	p4	(TTTG)9	36	250	285
CL1681.Contig3	1	p4	(TTTG)9	36	200	235
CL1697.Contig6	1	p1	(T)14	14	1	14
CL1697.Contig9	1	p1	(T)13	13	1	13
CL1700.Contig9	1	p2	(AC)6	12	68	79
CL1700.Contig10	1	p2	(AC)6	12	68	79
CL1756.Contig2	1	p2	(GA)10	20	5062	5081
CL1756.Contig4	1	p2	(GA)11	22	4163	4184
CL1756.Contig5	1	p2	(CT)10	20	16	35
CL1808.Contig8	1	p2	(AT)8	16	32	47
CL1814.Contig7	1	p3	(TTA)6	18	337	354
CL1857.Contig9	1	p3	(ATT)5	15	1196	1210
CL1857.Contig11	1	p3	(ATT)5	15	1246	1260
CL1945.Contig1	1	p2	(AG)10	20	140	159
CL1945.Contig2	1	p2	(CT)10	20	2475	2494
CL2045.Contig2	1	p2	(AT)6	12	69	80
CL2074.Contig1	1	p2	(AT)7	14	278	291
CL2074.Contig2	1	p2	(TA)7	14	1701	1714
CL2074.Contig8	1	p2	(TA)7	14	1771	1784
CL2090.Contig2	1	p1	(A)17	17	780	796
CL2101.Contig2	1	p4	(TCCG)5	20	2298	2317
CL2101.Contig5	1	p4	(TCCG)5	20	121	140
CL2101.Contig6	1	p4	(TCCG)5	20	121	140
CL2114.Contig11	1	p3	(TAT)5	15	107	121
CL2157.Contig2	1	p1	(G)12	12	1	12
CL2202.Contig3	1	p1	(A)23	23	1608	1630
CL2224.Contig1	1	p3	(CAA)7	21	27	47
CL2251.Contig2	1	p3	(ATA)5	15	1839	1853
CL2258.Contig4	1	p1	(T)13	13	1	13
CL2258.Contig8	1	p3	(AAG)6	18	886	903
CL2276.Contig3	1	p3	(TTG)5	15	2795	2809
CL2289.Contig13	1	p2	(AT)10	20	156	175
CL2289.Contig14	1	p2	(AT)10	20	156	175
CL2303.Contig7	1	p2	(AT)10	20	3113	3132
CL2304.Contig6	1	p2	(TA)7	14	842	855
CL2330.Contig1	1	p1	(A)23	23	1057	1079
CL2516.Contig2	1	p1	(A)13	13	9	21
CL2516.Contig4	1	p1	(A)13	13	9	21
CL2520.Contig2	1	p2	(AT)6	12	1546	1557
CL2520.Contig5	1	p2	(AT)6	12	1480	1491
CL2520.Contig6	1	p2	(AT)6	12	1860	1871
CL2574.Contig6	1	p2	(TA)15	30	5669	5698
CL2578.Contig4	1	p3	(TGA)5	15	1496	1510
CL2589.Contig1	1	p3	(GAT)5	15	6351	6365
CL2600.Contig1	1	p1	(A)23	23	1510	1532
CL2600.Contig2	1	p1	(T)23	23	1	23
CL2648.Contig1	1	p3	(TTA)5	15	1337	1351
CL2684.Contig2	1	p3	(ACA)6	18	427	444
CL2684.Contig3	1	p3	(TGT)6	18	5881	5898
CL2694.Contig1	1	p3	(ACA)5	15	2512	2526
CL2694.Contig2	1	p3	(ACA)5	15	2512	2526
CL2694.Contig3	1	p3	(ACA)5	15	2485	2499
CL2694.Contig4	1	p3	(ACA)5	15	2485	2499
CL2694.Contig5	1	p3	(ACA)5	15	2801	2815
CL2694.Contig6	1	p3	(ACA)5	15	2801	2815
CL2694.Contig7	1	p3	(ACA)5	15	2509	2523
CL2694.Contig8	1	p3	(ACA)5	15	2509	2523
CL2694.Contig10	1	p3	(ACA)5	15	2485	2499
CL2694.Contig11	1	p3	(TTG)5	15	3185	3199
CL2694.Contig12	1	p3	(ACA)5	15	2482	2496
CL2694.Contig13	1	p3	(ACA)5	15	2512	2526
CL2694.Contig14	1	p3	(ACA)5	15	2512	2526
CL2708.Contig18	1	p2	(AT)6	12	789	800
CL2717.Contig2	1	p3	(GCG)5	15	1297	1311
CL2765.Contig1	1	p1	(T)15	15	1	15
CL2765.Contig2	1	p1	(T)15	15	1	15
CL2765.Contig3	1	p1	(T)15	15	1	15
CL2848.Contig23	1	p1	(T)20	20	1	20
CL3087.Contig2	1	p3	(GTT)7	21	538	558
CL3107.Contig3	1	p2	(TA)6	12	102	113
CL3107.Contig8	1	p2	(TA)6	12	2257	2268
CL3210.Contig2	1	p2	(GA)8	16	2893	2908
CL3210.Contig3	1	p2	(GA)8	16	2646	2661
CL3230.Contig1	1	p1	(C)12	12	1536	1547
CL3286.Contig2	1	p3	(TGG)5	15	1731	1745
CL3286.Contig3	1	p3	(TGG)5	15	1257	1271
CL3286.Contig4	1	p3	(TGG)5	15	829	843
CL3286.Contig5	1	p3	(TGG)5	15	1840	1854
CL3286.Contig6	1	p3	(TGG)5	15	1196	1210
CL3286.Contig7	1	p3	(TGG)5	15	873	887
CL3373.Contig4	1	p2	(TA)8	16	84	99
CL3413.Contig3	1	p1	(A)23	23	8697	8719
CL3415.Contig7	1	p1	(A)23	23	1541	1563
CL3430.Contig4	1	p1	(T)23	23	1	23
CL3430.Contig13	1	p1	(A)17	17	2506	2522
CL3457.Contig1	1	p1	(A)13	13	3577	3589
CL3457.Contig4	1	p1	(A)13	13	3618	3630
CL3459.Contig2	1	p3	(ATA)5	15	2346	2360
CL3459.Contig2	2	p2	(TA)11	22	4400	4421
CL3459.Contig3	1	p3	(ATA)5	15	3018	3032
CL3459.Contig4	1	p2	(AT)17	34	114	147
CL3459.Contig4	2	p3	(TTA)5	15	2199	2213
CL3459.Contig5	1	p2	(AT)11	22	1	22
CL3459.Contig6	1	p2	(TA)11	22	4203	4224
CL3459.Contig7	1	p2	(AT)11	22	1	22
CL3459.Contig7	2	p3	(TTA)5	15	2062	2076
CL3486.Contig1	1	p3	(CAA)5	15	318	332
CL3486.Contig2	1	p3	(CAA)5	15	1205	1219
CL3518.Contig3	1	p1	(A)13	13	2953	2965
CL3571.Contig1	1	p1	(A)15	15	1	15
CL3629.Contig1	1	p2	(TG)7	14	1906	1919
CL3629.Contig2	1	p2	(TG)7	14	1545	1558
CL3629.Contig3	1	p2	(CA)7	14	16	29
CL3658.Contig1	1	p2	(AT)7	14	136	149
CL3658.Contig2	1	p2	(AT)7	14	383	396
CL3673.Contig7	1	p1	(C)14	14	1	14
CL3788.Contig1	1	p3	(AAG)5	15	2248	2262
CL3788.Contig2	1	p3	(AAG)5	15	2248	2262
CL3788.Contig3	1	p3	(AAG)5	15	2280	2294
CL3788.Contig4	1	p3	(AAG)5	15	2248	2262
CL3788.Contig6	1	p3	(AAG)5	15	2280	2294
CL3788.Contig7	1	p3	(AAG)5	15	2280	2294
CL3788.Contig8	1	p3	(AAG)5	15	2285	2299
CL3788.Contig9	1	p3	(AAG)5	15	2249	2263
CL3856.Contig2	1	p1	(T)12	12	2949	2960
CL3909.Contig4	1	p2	(TA)7	14	1670	1683
CL3936.Contig1	1	p3	(CTT)22	66	1	66
CL4005.Contig2	1	p3	(ATA)5	15	1215	1229
CL4036.Contig7	1	p2	(AT)6	12	1403	1414
CL4043.Contig4	1	p1	(G)12	12	1814	1825
CL4054.Contig1	1	c	(GCC)6accaccaccgccatagccgccacggtcgccaccgcggtcaccgccgtagccgccaccaccgta(GCC)5	96	609	704
CL4054.Contig2	1	p3	(GCC)5	15	815	829
CL4054.Contig3	1	c	(GCC)6accaccgccatagccgccacggtcgccaccgcggtcaccgccgtagccgccaccaccgta(GCC)5	93	129	221
CL4067.Contig4	1	p2	(TA)11	22	1	22
CL4067.Contig5	1	p2	(TA)11	22	1	22
CL4111.Contig1	1	p3	(TAT)5	15	99	113
CL4111.Contig2	1	p3	(TAT)5	15	90	104
CL4111.Contig3	1	p3	(AAT)5	15	1174	1188
CL4111.Contig4	1	p3	(TAT)5	15	97	111
CL4111.Contig5	1	p3	(AAT)5	15	1091	1105
CL4111.Contig6	1	p3	(TAT)5	15	98	112
CL4111.Contig7	1	p3	(AAT)5	15	1391	1405
CL4111.Contig8	1	p3	(TAT)5	15	99	113
CL4111.Contig9	1	p3	(TAT)5	15	99	113
CL4111.Contig10	1	p3	(AAT)5	15	1546	1560
CL4122.Contig2	1	p3	(TGT)5	15	261	275
CL4159.Contig4	1	p3	(TTA)5	15	24	38
CL4173.Contig1	1	p1	(A)16	16	574	589
CL4182.Contig2	1	p1	(A)13	13	597	609
CL4186.Contig1	1	p1	(A)23	23	1103	1125
CL4186.Contig2	1	p1	(A)23	23	1157	1179
CL4226.Contig1	1	p1	(T)17	17	1	17
CL4226.Contig3	1	p1	(T)17	17	1	17
CL4244.Contig2	1	p2	(AT)6	12	1281	1292
CL4273.Contig4	1	p1	(G)12	12	843	854
CL4341.Contig2	1	p1	(A)23	23	2597	2619
CL4341.Contig4	1	p1	(A)23	23	2656	2678
CL4381.Contig9	1	p2	(GC)6	12	4396	4407
CL4381.Contig14	1	p2	(GC)6	12	4347	4358
CL4394.Contig1	1	p2	(TA)6	12	1403	1414
CL4394.Contig2	1	p2	(TA)7	14	1694	1707
CL4394.Contig3	1	p2	(TA)7	14	1599	1612
CL4439.Contig5	1	p6	(GACTCG)4	24	54	77
CL4471.Contig1	1	p1	(G)12	12	62	73
CL4472.Contig2	1	p1	(A)13	13	1302	1314
CL4616.Contig1	1	p1	(A)23	23	1082	1104
CL4617.Contig6	1	p1	(A)16	16	2436	2451
CL4620.Contig10	1	p1	(G)12	12	41	52
CL4630.Contig2	1	p3	(GCA)5	15	145	159
CL4630.Contig3	1	p3	(GCA)5	15	144	158
CL4647.Contig1	1	p5	(CCGGT)5	25	136	160
CL4662.Contig2	1	p1	(T)12	12	2124	2135
CL4662.Contig3	1	p1	(T)23	23	1	23
CL4662.Contig3	2	p1	(T)12	12	2805	2816
CL4666.Contig2	1	p1	(T)14	14	1	14
CL4698.Contig3	1	p3	(ATT)6	18	124	141
CL4712.Contig2	1	p3	(ATA)5	15	330	344
CL4715.Contig2	1	p1	(A)14	14	1537	1550
CL4722.Contig1	1	p1	(A)23	23	3851	3873
CL4744.Contig2	1	p3	(CTT)5	15	701	715
CL4744.Contig3	1	p3	(CTT)5	15	1093	1107
CL4786.Contig1	1	p1	(T)12	12	1	12
CL4855.Contig1	1	p3	(GTG)5	15	238	252
CL4855.Contig2	1	c	(GTG)5gctaccgtggcgaga(GTG)5	45	238	282
CL4855.Contig3	1	c	(GTG)5gctaccgtggcgaga(GTG)5	45	238	282
CL4855.Contig4	1	p3	(GTG)5	15	238	252
CL4865.Contig2	1	p1	(A)12	12	1567	1578
CL4885.Contig5	1	p1	(T)23	23	1	23
CL4895.Contig6	1	p1	(A)20	20	3182	3201
CL4898.Contig3	1	p1	(G)15	15	8	22
CL4899.Contig1	1	p4	(CTAT)5	20	115	134
CL4899.Contig2	1	p4	(CTAT)5	20	172	191
CL4951.Contig2	1	p1	(T)23	23	274	296
CL5040.Contig1	1	p3	(GTG)5	15	2819	2833
CL5040.Contig2	1	p3	(GTG)5	15	3666	3680
CL5040.Contig3	1	p3	(GTG)5	15	3616	3630
CL5040.Contig4	1	p3	(GTG)5	15	3867	3881
CL5040.Contig5	1	p3	(ACC)5	15	386	400
CL5044.Contig3	1	p2	(TA)6	12	588	599
CL5049.Contig1	1	p1	(T)12	12	1	12
CL5071.Contig1	1	p1	(T)17	17	1	17
CL5081.Contig2	1	p2	(AT)6	12	52	63
CL5138.Contig1	1	p1	(T)23	23	1	23
CL5238.Contig1	1	p2	(CT)7	14	535	548
CL5238.Contig2	1	p2	(CT)7	14	637	650
CL5271.Contig1	1	p2	(AC)61	122	489	610
CL5271.Contig2	1	p2	(AC)61	122	1233	1354
CL5275.Contig5	1	p1	(A)20	20	1958	1977
CL5277.Contig7	1	p2	(AT)9	18	1216	1233
CL5299.Contig1	1	p1	(T)15	15	1	15
CL5303.Contig3	1	p1	(T)23	23	1	23
CL5307.Contig1	1	p1	(T)12	12	1	12
CL5307.Contig2	1	p1	(T)12	12	1	12
CL5308.Contig6	1	p2	(AT)8	16	1	16
CL5314.Contig1	1	p3	(TTA)6	18	5	22
CL5314.Contig3	1	p3	(TTA)6	18	5	22
CL5387.Contig1	1	p3	(AAG)5	15	962	976
CL5397.Contig3	1	p3	(TAT)6	18	34	51
CL5607.Contig2	1	p1	(T)14	14	351	364
CL5755.Contig1	1	p3	(TTC)6	18	2717	2734
CL5755.Contig2	1	p3	(GAA)6	18	3206	3223
CL5755.Contig3	1	p3	(TTC)6	18	1796	1813
CL5755.Contig4	1	p3	(TTC)6	18	2904	2921
CL5755.Contig5	1	p3	(TTC)6	18	967	984
CL5755.Contig6	1	p3	(TTC)6	18	2619	2636
CL5755.Contig7	1	p3	(GAA)6	18	3206	3223
CL5755.Contig8	1	p3	(GAA)6	18	3206	3223
CL5755.Contig9	1	p3	(GAA)6	18	2432	2449
CL5765.Contig1	1	p3	(CGC)5	15	1153	1167
CL5765.Contig2	1	p3	(CGC)5	15	1252	1266
CL5777.Contig4	1	p3	(TAA)5	15	476	490
CL5783.Contig1	1	p3	(AGA)5	15	2791	2805
CL5783.Contig2	1	p3	(AGA)5	15	3484	3498
CL5783.Contig3	1	p3	(AGA)5	15	1322	1336
CL5783.Contig4	1	p3	(AGA)5	15	3112	3126
CL5783.Contig5	1	p3	(AGA)5	15	3399	3413
CL5783.Contig6	1	p3	(AGA)5	15	1487	1501
CL5783.Contig7	1	p3	(AGA)5	15	2180	2194
CL5783.Contig8	1	p3	(AGA)5	15	2183	2197
CL5783.Contig9	1	p3	(AGA)5	15	2791	2805
CL5783.Contig10	1	p3	(AGA)5	15	3183	3197
CL5783.Contig11	1	p3	(AGA)5	15	2490	2504
CL5868.Contig2	1	p1	(T)23	23	1	23
CL5885.Contig1	1	p3	(TTC)5	15	133	147
CL5885.Contig2	1	p3	(TTC)5	15	1459	1473
CL5903.Contig1	1	p1	(T)12	12	1	12
CL5904.Contig3	1	p3	(ACA)5	15	365	379
CL5904.Contig4	1	p3	(ACA)5	15	363	377
CL5945.Contig1	1	p3	(ATA)5	15	216	230
CL5945.Contig2	1	p3	(TAT)5	15	1480	1494
CL5952.Contig1	1	p3	(TCC)8	24	457	480
CL6038.Contig4	1	p1	(T)23	23	1	23
CL6064.Contig2	1	p2	(TA)7	14	2114	2127
CL6197.Contig3	1	p3	(AAT)5	15	57	71
CL6197.Contig4	1	p3	(AAT)5	15	614	628
CL6203.Contig1	1	p3	(GTC)5	15	592	606
CL6203.Contig7	1	p3	(GAC)5	15	15	29
CL6206.Contig1	1	p2	(TC)6	12	66	77
CL6206.Contig2	1	p2	(TC)6	12	47	58
CL6206.Contig3	1	p2	(TC)6	12	59	70
CL6207.Contig1	1	p1	(T)30	30	1	30
CL6257.Contig4	1	p2	(AG)7	14	176	189
CL6262.Contig2	1	p3	(CAG)5	15	1413	1427
CL6293.Contig2	1	p3	(TAA)5	15	4156	4170
CL6293.Contig4	1	p3	(TAA)5	15	4261	4275
CL6293.Contig6	1	p3	(TAA)5	15	4217	4231
CL6358.Contig2	1	p1	(T)18	18	1	18
CL6370.Contig1	1	p3	(TAT)5	15	65	79
CL6370.Contig2	1	p3	(AAT)5	15	1002	1016
CL6415.Contig3	1	p2	(TA)6	12	118	129
CL6415.Contig4	1	p2	(AT)6	12	4932	4943
CL6435.Contig4	1	p1	(T)23	23	1	23
CL6452.Contig1	1	p3	(GTT)5	15	1713	1727
CL6481.Contig8	1	p3	(TAT)5	15	1166	1180
CL6481.Contig8	2	p1	(C)12	12	1812	1823
CL6498.Contig2	1	p2	(AT)6	12	799	810
CL6513.Contig2	1	p1	(A)12	12	189	200
CL6523.Contig1	1	p2	(TG)6	12	487	498
CL6523.Contig3	1	p2	(TG)6	12	1352	1363
CL6596.Contig1	1	p3	(ATC)5	15	3211	3225
CL6596.Contig2	1	p3	(GAT)5	15	1993	2007
CL6596.Contig3	1	p3	(GAT)5	15	2472	2486
CL6600.Contig1	1	p3	(TAA)5	15	613	627
CL6600.Contig2	1	p3	(TAA)5	15	461	475
CL6600.Contig3	1	p3	(TAA)5	15	378	392
CL6654.Contig4	1	p3	(ATA)5	15	37	51
CL6654.Contig5	1	p3	(ATA)5	15	37	51
CL6662.Contig1	1	p3	(AGC)6	18	31	48
CL6662.Contig2	1	p3	(TGC)6	18	1345	1362
CL6688.Contig1	1	p6	(TCTGCT)4	24	77	100
CL6721.Contig1	1	p3	(TGT)5	15	313	327
CL6721.Contig2	1	p3	(TGT)5	15	298	312
CL6784.Contig3	1	p1	(T)23	23	781	803
CL6785.Contig1	1	p2	(AG)6	12	788	799
CL6797.Contig1	1	p2	(CG)6	12	60	71
CL6797.Contig1	2	p2	(GC)6	12	393	404
CL6797.Contig2	1	p2	(GC)6	12	177	188
CL6797.Contig3	1	p2	(GC)6	12	123	134
CL6797.Contig8	1	p2	(GC)6	12	1204	1215
CL6797.Contig8	2	p2	(CG)6	12	1536	1547
CL6797.Contig9	1	p2	(GC)6	12	1155	1166
CL6865.Contig2	1	p1	(T)23	23	1	23
CL6885.Contig2	1	c	(TA)9agc(TA)6	33	633	665
CL6885.Contig3	1	c	(TA)9agc(TA)6	33	229	261
CL6897.Contig5	1	p3	(ATT)5	15	205	219
CL6909.Contig1	1	p3	(ATT)6	18	132	149
CL6913.Contig2	1	p5	(TCCGA)4	20	517	536
CL6913.Contig4	1	p5	(GATCG)4	20	448	467
CL6935.Contig1	1	p3	(CAA)5	15	3087	3101
CL6935.Contig2	1	p3	(CAA)5	15	4082	4096
CL6938.Contig1	1	p1	(T)15	15	1	15
CL6938.Contig2	1	p1	(T)15	15	1	15
CL6973.Contig1	1	p3	(TCT)5	15	100	114
CL6973.Contig2	1	p3	(TCT)5	15	73	87
CL6973.Contig3	1	p3	(TCT)5	15	103	117
CL7027.Contig1	1	p1	(A)23	23	948	970
CL7027.Contig2	1	p1	(A)23	23	994	1016
CL7027.Contig3	1	p1	(G)12	12	630	641
CL7027.Contig4	1	p1	(G)12	12	630	641
CL7027.Contig5	1	p1	(G)13	13	886	898
CL7073.Contig3	1	p1	(C)12	12	21	32
CL7127.Contig2	1	p1	(C)12	12	574	585
CL7134.Contig2	1	p1	(A)23	23	1189	1211
CL7169.Contig3	1	p1	(G)13	13	1	13
CL7239.Contig2	1	p1	(G)12	12	46	57
CL7239.Contig3	1	p1	(G)12	12	46	57
CL7265.Contig1	1	p2	(AT)6	12	143	154
CL7265.Contig4	1	p2	(AT)6	12	42	53
CL7265.Contig5	1	p2	(AT)6	12	143	154
CL7266.Contig1	1	p5	(AACTG)4	20	536	555
CL7434.Contig1	1	p2	(CT)6	12	379	390
CL7490.Contig1	1	p1	(A)15	15	612	626
CL7519.Contig1	1	p3	(TTG)5	15	1493	1507
CL7519.Contig3	1	p3	(TTG)5	15	2372	2386
CL7519.Contig4	1	p3	(CAA)5	15	664	678
CL7542.Contig1	1	p1	(C)12	12	21	32
CL7557.Contig2	1	p3	(GCT)6	18	522	539
CL7620.Contig2	1	p3	(GCA)6	18	1220	1237
CL7620.Contig4	1	p3	(CTG)6	18	624	641
CL7643.Contig3	1	p3	(CTC)5	15	753	767
CL7660.Contig1	1	p3	(TCC)5	15	240	254
CL7660.Contig3	1	p3	(GAG)5	15	556	570
CL7660.Contig4	1	p1	(T)23	23	1	23
CL7660.Contig4	2	p3	(TCC)5	15	268	282
CL7688.Contig1	1	p1	(A)23	23	1185	1207
CL7692.Contig2	1	p5	(ATTAC)4	20	454	473
CL7716.Contig1	1	p2	(AT)8	16	234	249
CL7736.Contig5	1	p3	(TTA)5	15	815	829
CL7736.Contig6	1	p3	(TTA)5	15	815	829
CL7800.Contig2	1	p1	(A)23	23	662	684
CL7811.Contig6	1	p1	(A)23	23	2274	2296
CL7823.Contig1	1	p3	(CTG)5	15	283	297
CL7829.Contig1	1	p3	(TCT)5	15	1811	1825
CL7829.Contig3	1	p3	(TCT)5	15	1770	1784
CL7829.Contig4	1	p3	(TCT)5	15	1811	1825
CL7829.Contig5	1	p3	(TCT)5	15	1858	1872
CL7829.Contig6	1	p3	(TCT)5	15	1811	1825
CL7865.Contig1	1	c	(GCC)5agtaccggaggaaccgcgagcggagtaaggattagggtcgatgaggtactgcgacacggccgtgcccggatta(CCG)5atcgccacatca(CCG)7	136	211	346
CL7865.Contig2	1	c	(GCC)5agtaccggaggaaccgcgaggggagtaacgattacggtcgatgaggtactgcgacggatta(CCG)5ctcgccacttca(CCG)5	118	173	290
CL7911.Contig2	1	p1	(A)15	15	1082	1096
CL7921.Contig1	1	p3	(CCT)5	15	206	220
CL7921.Contig2	1	p3	(GGA)5	15	3831	3845
CL7990.Contig2	1	p2	(AC)7	14	80	93
CL8026.Contig3	1	p3	(TGT)5	15	2157	2171
CL8026.Contig4	1	p3	(TGT)5	15	2229	2243
CL8028.Contig2	1	p2	(GA)6	12	10	21
CL8028.Contig3	1	p2	(GA)6	12	21	32
CL8070.Contig2	1	p3	(TGT)5	15	3394	3408
CL8099.Contig2	1	p3	(GCA)5	15	657	671
CL8147.Contig2	1	p3	(GCG)5	15	4204	4218
CL8160.Contig2	1	p1	(G)12	12	6	17
CL8227.Contig3	1	p3	(TAA)5	15	1000	1014
CL8304.Contig1	1	p2	(TA)6	12	475	486
CL8449.Contig1	1	p3	(TAA)5	15	777	791
CL8449.Contig2	1	p3	(TAA)5	15	753	767
CL8464.Contig1	1	p3	(CTC)5	15	192	206
CL8464.Contig2	1	p3	(CTC)5	15	192	206
CL8464.Contig3	1	p3	(CTC)5	15	192	206
CL8508.Contig2	1	p1	(T)23	23	1	23
CL8532.Contig1	1	p2	(AG)6	12	198	209
CL8532.Contig2	1	p2	(AG)6	12	730	741
CL8559.Contig1	1	p3	(GTG)5	15	227	241
CL8561.Contig1	1	p3	(TAC)5	15	500	514
CL8561.Contig2	1	p3	(TAC)5	15	291	305
CL8602.Contig2	1	p1	(C)12	12	20	31
CL8603.Contig1	1	c	(GGATC)4ggaaatatcgggttttttgg(GGATC)4gggttggcggtcaccaggt(ATCGG)4	99	59	157
CL8631.Contig1	1	p2	(TG)6	12	89	100
CL8631.Contig3	1	p3	(GAG)5	15	416	430
CL8748.Contig1	1	p1	(A)15	15	1204	1218
CL8757.Contig9	1	p1	(C)13	13	132	144
CL8875.Contig6	1	c	(TCCGA)4tacctggtgaccgccaac(CCGAT)4	58	3031	3088
CL8955.Contig3	1	p2	(AT)8	16	220	235
CL9014.Contig1	1	p2	(TA)11	22	167	188
CL9044.Contig2	1	p3	(TAT)5	15	841	855
CL9044.Contig3	1	p3	(TAT)5	15	929	943
CL9110.Contig2	1	p2	(AT)6	12	196	207
CL9135.Contig1	1	p3	(CTG)6	18	902	919
CL9135.Contig2	1	p3	(CTG)6	18	1027	1044
CL9143.Contig1	1	p2	(TA)6	12	1869	1880
CL9143.Contig2	1	p2	(TA)6	12	1786	1797
CL9180.Contig5	1	p5	(CCGGT)4	20	2618	2637
CL9188.Contig6	1	p2	(AT)8	16	160	175
CL9201.Contig2	1	p3	(AGT)6	18	227	244
CL9201.Contig3	1	p3	(AGT)6	18	248	265
CL9223.Contig2	1	p2	(TA)6	12	254	265
CL9249.Contig1	1	p3	(CAG)6	18	652	669
CL9249.Contig2	1	p3	(CAG)6	18	464	481
CL9249.Contig3	1	p3	(CAG)6	18	446	463
CL9272.Contig1	1	p3	(CTT)5	15	453	467
CL9368.Contig2	1	p2	(AT)6	12	198	209
CL9379.Contig3	1	p1	(T)23	23	1	23
CL9396.Contig3	1	p1	(T)23	23	1	23
CL9436.Contig1	1	p5	(TGCGA)4	20	497	516
CL9438.Contig2	1	p3	(CCG)5	15	160	174
CL9445.Contig1	1	p3	(TAA)6	18	763	780
CL9445.Contig2	1	p3	(TAA)6	18	681	698
CL9457.Contig1	1	p4	(AGTT)6	24	1656	1679
CL9457.Contig2	1	p4	(AGTT)6	24	2045	2068
CL9585.Contig1	1	p3	(ATT)6	18	830	847
CL9587.Contig2	1	p3	(ATA)5	15	645	659
CL9616.Contig1	1	p3	(GTG)5	15	49	63
CL9631.Contig2	1	p2	(CA)6	12	113	124
CL9695.Contig2	1	p3	(TTC)6	18	1312	1329
CL9705.Contig1	1	p3	(ACA)5	15	2638	2652
CL9705.Contig2	1	p3	(ACA)5	15	2567	2581
CL9705.Contig3	1	p3	(ACA)5	15	2488	2502
CL9735.Contig2	1	p3	(GTT)5	15	258	272
CL9772.Contig1	1	p2	(TC)8	16	2237	2252
CL9837.Contig1	1	p5	(ACCGG)4	20	2106	2125
CL9857.Contig1	1	p1	(A)12	12	101	112
CL9893.Contig1	1	p1	(C)13	13	3132	3144
CL9896.Contig4	1	p3	(AAT)5	15	53	67
CL9896.Contig5	1	p3	(AAT)5	15	53	67
CL9896.Contig7	1	p3	(AAT)5	15	53	67
CL9896.Contig9	1	p3	(AAT)5	15	53	67
CL9919.Contig1	1	p3	(CCA)5	15	500	514
CL9919.Contig2	1	p3	(GGT)5	15	562	576
CL9933.Contig2	1	p1	(A)38	38	684	721
CL9933.Contig3	1	p1	(A)23	23	779	801
CL9933.Contig4	1	p1	(A)13	13	783	795
CL9937.Contig2	1	p2	(AT)10	20	1814	1833
CL10146.Contig3	1	p2	(AG)6	12	24	35
CL10285.Contig4	1	p1	(T)23	23	1	23
CL10285.Contig5	1	p1	(T)23	23	1	23
CL10296.Contig1	1	p2	(TG)6	12	2129	2140
CL10304.Contig1	1	p3	(GGT)5	15	96	110
CL10306.Contig1	1	p3	(TCT)5	15	68	82
CL10306.Contig2	1	p3	(TCT)5	15	7	21
CL10358.Contig1	1	p3	(CTT)5	15	918	932
CL10377.Contig1	1	p2	(GT)9	18	164	181
CL10377.Contig1	2	p6	(CAAGCA)4	24	1229	1252
CL10377.Contig2	1	p2	(GT)9	18	158	175
CL10377.Contig2	2	p6	(CAAGCA)4	24	1462	1485
CL10377.Contig3	1	p2	(GT)9	18	164	181
CL10402.Contig1	1	p2	(CA)6	12	536	547
CL10402.Contig2	1	p2	(CA)6	12	542	553
CL10472.Contig2	1	p3	(TAT)5	15	47	61
CL10485.Contig1	1	p3	(TGT)5	15	985	999
CL10501.Contig12	1	c	(TCCGA)4tacctggtgaccgccaac(CCGAT)4ccccaaaaaacccgatatt(TCCGA)4	97	1180	1276
CL10501.Contig12	2	p5	(CCGAT)4	20	1732	1751
CL10501.Contig20	1	c	(GGATC)4gggttggcggtcaccaggt(ATCGG)4	59	163	221
CL10517.Contig1	1	p3	(TGG)5	15	122	136
CL10558.Contig1	1	p2	(AT)6	12	213	224
CL10570.Contig1	1	p1	(A)13	13	2139	2151
CL10570.Contig1	2	p1	(T)13	13	9452	9464
CL10570.Contig2	1	p1	(A)13	13	2198	2210
CL10570.Contig3	1	p1	(A)13	13	2128	2140
CL10588.Contig2	1	p1	(A)14	14	438	451
CL10627.Contig1	1	p2	(TA)6	12	2438	2449
CL10653.Contig1	1	c	(AAG)5gaagaagaagaa(AAG)5gaagaagaagaa(AAG)5	69	290	358
CL10755.Contig2	1	p1	(A)12	12	1068	1079
CL10777.Contig2	1	p4	(TTCG)5	20	147	166
CL10783.Contig1	1	p3	(ATT)5	15	223	237
CL10783.Contig2	1	p3	(ATT)5	15	348	362
CL10823.Contig5	1	p3	(GTT)5	15	212	226
CL10823.Contig5	2	p3	(AAC)5	15	2846	2860
CL10823.Contig5	3	p3	(AAC)5	15	5600	5614
CL10828.Contig1	1	p3	(ATT)5	15	3679	3693
CL10828.Contig2	1	p3	(AAT)5	15	53	67
CL11000.Contig2	1	p2	(AG)6	12	1714	1725
CL11013.Contig1	1	p5	(ACCTG)4	20	403	422
CL11013.Contig2	1	p5	(GGTCA)4	20	972	991
CL11013.Contig2	2	p5	(GGTCA)4	20	3040	3059
CL11013.Contig3	1	p5	(GGTCA)4	20	2577	2596
CL11013.Contig4	1	p5	(CTGAC)4	20	467	486
CL11013.Contig8	1	c	(CTGAC)4ct(CCTGA)15	97	535	631
CL11034.Contig2	1	p1	(A)23	23	1152	1174
CL11112.Contig3	1	p1	(A)12	12	1770	1781
CL11149.Contig2	1	p3	(CTT)5	15	286	300
CL11263.Contig1	1	p2	(AT)8	16	1	16
CL11263.Contig1	2	p2	(TA)8	16	26672	26687
CL11263.Contig2	1	p1	(A)13	13	6	18
CL11263.Contig2	2	p1	(T)13	13	24383	24395
CL11289.Contig1	1	p2	(TA)12	24	1623	1646
CL11305.Contig1	1	c	(CCGAT)4cctcaaaaaacccgatatt(TCCGA)4	59	904	962
CL11312.Contig1	1	p1	(A)23	23	1809	1831
CL11312.Contig2	1	p1	(T)23	23	1	23
CL11320.Contig2	1	p3	(ATT)6	18	2298	2315
CL11320.Contig4	1	p4	(AAAT)7	28	2753	2780
CL11320.Contig5	1	p3	(ATT)6	18	433	450
CL11335.Contig1	1	p3	(ATA)5	15	3429	3443
CL11335.Contig2	1	p3	(TAT)5	15	1712	1726
CL11335.Contig3	1	p3	(TAT)5	15	2036	2050
CL11335.Contig4	1	p3	(TAT)5	15	1712	1726
CL11335.Contig6	1	p3	(TAT)5	15	1712	1726
CL11335.Contig8	1	p3	(TAT)5	15	2036	2050
CL11475.Contig1	1	p5	(ATCGG)4	20	2424	2443
CL11475.Contig2	1	p5	(GGATC)4	20	169	188
CL11497.Contig1	1	p2	(AT)6	12	314	325
CL11505.Contig2	1	p1	(G)12	12	3	14
CL11518.Contig1	1	p3	(TAT)5	15	80	94
CL11535.Contig6	1	p1	(A)13	13	1885	1897
CL11598.Contig2	1	p1	(A)15	15	603	617
CL11608.Contig2	1	p3	(TAT)5	15	720	734
CL11623.Contig3	1	p3	(AAT)5	15	109	123
CL11623.Contig5	1	p3	(AAT)5	15	109	123
CL11623.Contig6	1	p3	(AAT)5	15	109	123
CL11623.Contig7	1	p3	(TAT)5	15	1212	1226
CL11627.Contig1	1	p1	(A)13	13	603	615
CL11646.Contig9	1	p1	(G)13	13	4	16
CL11650.Contig2	1	p2	(CT)6	12	76	87
CL11662.Contig7	1	p2	(CT)7	14	956	969
CL11667.Contig1	1	p2	(AG)6	12	475	486
CL11670.Contig4	1	p5	(GGTCA)4	20	3666	3685
CL11670.Contig5	1	p1	(G)12	12	127	138
CL11679.Contig8	1	p2	(AG)6	12	4017	4028
CL11687.Contig1	1	p1	(C)14	14	5169	5182
CL11694.Contig2	1	p2	(AT)6	12	582	593
CL11709.Contig6	1	p2	(TC)6	12	6817	6828
CL11711.Contig2	1	p3	(ATA)5	15	84	98
CL11720.Contig2	1	p3	(ACG)5	15	1270	1284
CL11726.Contig2	1	p1	(C)12	12	1031	1042
CL11736.Contig1	1	p5	(CCGGT)5	25	289	313
CL11740.Contig1	1	p3	(AAG)6	18	285	302
CL11743.Contig4	1	p1	(T)14	14	1	14
CL11754.Contig1	1	p5	(CCGAT)4	20	1266	1285
CL11762.Contig3	1	p1	(T)23	23	1	23
CL11764.Contig2	1	p2	(GT)7	14	870	883
Unigene227	1	p2	(TC)7	14	2321	2334
Unigene389	1	p1	(A)23	23	831	853
Unigene391	1	p1	(A)23	23	926	948
Unigene441	1	p3	(CTC)5	15	151	165
Unigene453	1	p3	(GCT)5	15	280	294
Unigene519	1	p3	(TGT)5	15	2	16
Unigene519	2	p3	(TGT)5	15	507	521
Unigene688	1	p2	(TA)6	12	187	198
Unigene712	1	p3	(TCC)5	15	347	361
Unigene729	1	p3	(TTG)5	15	295	309
Unigene769	1	p1	(A)23	23	825	847
Unigene1023	1	p3	(TCT)29	87	167	253
Unigene1096	1	p3	(TTA)5	15	23	37
Unigene1105	1	c	(TG)11tc(TG)11	46	338	383
Unigene1452	1	p2	(AT)6	12	168	179
Unigene1641	1	p3	(ATA)5	15	560	574
Unigene1977	1	p2	(TA)6	12	83	94
Unigene2034	1	p3	(TGT)5	15	499	513
Unigene2216	1	p2	(GA)6	12	48	59
Unigene2296	1	p1	(G)14	14	1323	1336
Unigene2317	1	p5	(ATCCG)4	20	3497	3516
Unigene2384	1	p2	(AG)6	12	1431	1442
Unigene2407	1	p4	(CGGA)6	24	388	411
Unigene2445	1	p3	(TTA)5	15	73	87
Unigene2540	1	p1	(C)12	12	3271	3282
Unigene2595	1	p1	(G)13	13	1	13
Unigene2704	1	p1	(C)12	12	817	828
Unigene2716	1	p2	(AT)9	18	822	839
Unigene2724	1	p2	(AG)8	16	592	607
Unigene2802	1	p1	(C)23	23	1000	1022
Unigene2804	1	p2	(AT)16	32	2280	2311
Unigene2851	1	p2	(AT)7	14	14	27
Unigene2863	1	p4	(CGGA)7	28	2444	2471
Unigene2916	1	p2	(AG)6	12	3371	3382
Unigene3114	1	p2	(AC)7	14	484	497
Unigene3122	1	p2	(TA)6	12	1035	1046
Unigene3154	1	p2	(AT)9	18	779	796
Unigene3229	1	p4	(TCCG)5	20	299	318
Unigene3282	1	p5	(TCCGA)4	20	141	160
Unigene3330	1	p2	(AT)7	14	14	27
Unigene3355	1	p4	(CGTC)5	20	447	466
Unigene3476	1	p1	(G)12	12	64	75
Unigene3613	1	p1	(A)14	14	1	14
Unigene3673	1	c	(AT)10accatattttctctaattaagcccccgggggcttaattagagaaaatatgg(TA)14	99	144	242
Unigene3678	1	p5	(CCGGT)5	25	146	170
Unigene3697	1	p2	(AT)16	32	976	1007
Unigene3703	1	p2	(CG)6	12	60	71
Unigene3703	2	p2	(GC)6	12	179	190
Unigene3709	1	p2	(AC)7	14	80	93
Unigene3729	1	p2	(TA)7	14	340	353
Unigene3831	1	p4	(TGGA)5	20	571	590
Unigene3841	1	c	(TCCGA)4tacctggtgaccgccaac(CCGAT)4	58	2855	2912
Unigene3881	1	p3	(GAG)5	15	1793	1807
Unigene3883	1	p1	(A)23	23	3454	3476
Unigene3893	1	p3	(GTT)5	15	475	489
Unigene3917	1	p1	(A)23	23	1787	1809
Unigene3987	1	p1	(A)23	23	779	801
Unigene4027	1	p2	(CT)7	14	914	927
Unigene4034	1	p1	(T)23	23	1	23
Unigene4069	1	p3	(GAG)5	15	152	166
Unigene4102	1	p3	(GAC)5	15	658	672
Unigene4140	1	p2	(TA)6	12	268	279
Unigene4157	1	p1	(C)12	12	1168	1179
Unigene4193	1	p3	(GTC)5	15	1318	1332
Unigene4208	1	p1	(A)12	12	495	506
Unigene4227	1	p1	(A)12	12	763	774
Unigene4249	1	p1	(G)12	12	4	15
Unigene4295	1	p1	(A)15	15	753	767
Unigene4451	1	p3	(GCT)5	15	62	76
Unigene4530	1	p1	(A)16	16	575	590
Unigene4624	1	p3	(CTT)6	18	937	954
Unigene4801	1	p2	(AT)10	20	111	130
Unigene4885	1	p3	(TGA)5	15	448	462
Unigene4950	1	p2	(AC)6	12	340	351
Unigene4971	1	p3	(CCG)6	18	106	123
Unigene5023	1	p3	(TTA)5	15	657	671
Unigene5216	1	p1	(G)12	12	774	785
Unigene5217	1	p2	(AT)6	12	395	406
Unigene5633	1	p1	(G)19	19	209	227
Unigene6044	1	p5	(GGTCC)4	20	63	82
Unigene6238	1	p3	(TTG)5	15	1291	1305
Unigene6422	1	p3	(TAA)5	15	389	403
Unigene6444	1	p1	(C)12	12	136	147
Unigene6448	1	p3	(ACA)5	15	2168	2182
Unigene6535	1	p1	(G)12	12	1	12
Unigene6579	1	p3	(GAA)6	18	1477	1494
Unigene6580	1	p3	(CTT)6	18	872	889
Unigene6618	1	p3	(TCT)6	18	511	528
Unigene6703	1	p3	(TCG)5	15	286	300
Unigene6721	1	p3	(GGA)5	15	128	142
Unigene6831	1	p3	(GAC)5	15	335	349
Unigene6833	1	p1	(A)23	23	731	753
Unigene6852	1	p1	(A)23	23	703	725
Unigene6857	1	p3	(CTG)5	15	161	175
Unigene6883	1	p3	(GGA)5	15	603	617
Unigene6890	1	p3	(ATT)5	15	666	680
Unigene7073	1	p3	(GAA)5	15	1286	1300
Unigene7346	1	p3	(CGG)5	15	281	295
Unigene7592	1	p2	(TG)6	12	301	312
Unigene7615	1	p5	(TCCGA)4	20	353	372
Unigene7705	1	p3	(AAG)7	21	1	21
Unigene7760	1	p1	(T)14	14	2	15
Unigene7783	1	p3	(GCT)5	15	93	107
Unigene7783	2	p3	(TGG)5	15	353	367
Unigene7785	1	p2	(TG)6	12	1	12
Unigene8087	1	p1	(A)13	13	1612	1624
Unigene8438	1	p1	(G)12	12	1310	1321
Unigene8605	1	p3	(GCG)5	15	518	532
Unigene8700	1	p3	(AAG)5	15	1137	1151
Unigene8723	1	p3	(CAA)5	15	1370	1384
Unigene8738	1	p1	(A)23	23	933	955
Unigene8794	1	p2	(AT)7	14	634	647
Unigene8837	1	p3	(GGT)5	15	36	50
Unigene8974	1	p3	(TGG)5	15	10	24
Unigene8979	1	p3	(CAA)5	15	547	561
Unigene8989	1	p3	(GCC)5	15	187	201
Unigene8989	2	p3	(TCG)5	15	307	321
Unigene9015	1	p3	(CTC)5	15	212	226
Unigene9180	1	p1	(A)23	23	805	827
Unigene9201	1	p1	(T)14	14	1	14
Unigene9352	1	p1	(T)23	23	2133	2155
Unigene9467	1	p3	(TCT)6	18	363	380
Unigene9539	1	p3	(GAA)5	15	255	269
Unigene9675	1	p2	(TA)11	22	1068	1089
Unigene9676	1	p2	(AT)11	22	1	22
Unigene9792	1	p2	(AT)6	12	555	566
Unigene9896	1	p3	(TTA)7	21	246	266
Unigene9930	1	p2	(TA)8	16	536	551
Unigene9985	1	p3	(TTA)5	15	57	71
Unigene10028	1	p3	(ACA)5	15	2168	2182
Unigene10064	1	p1	(T)23	23	210	232
Unigene10241	1	p3	(CTT)6	18	66	83
Unigene10325	1	p1	(G)12	12	229	240
Unigene10390	1	p2	(TA)8	16	142	157
Unigene10403	1	p1	(C)12	12	750	761
Unigene10546	1	p4	(TGCG)6	24	61	84
Unigene10573	1	p1	(T)12	12	1084	1095
Unigene10573	2	p2	(AT)11	22	1206	1227
Unigene11009	1	p5	(ATTAC)4	20	454	473
Unigene11017	1	p1	(G)12	12	1	12
Unigene11050	1	p1	(T)13	13	3106	3118
Unigene11051	1	p3	(CGT)5	15	150	164
Unigene11083	1	p3	(AAC)5	15	366	380
Unigene11129	1	p2	(AT)7	14	408	421
Unigene11301	1	p3	(TCG)5	15	1018	1032
Unigene11314	1	p2	(TA)6	12	84	95
Unigene11391	1	p3	(CCG)5	15	287	301
Unigene11429	1	p2	(AT)6	12	264	275
Unigene11578	1	p3	(GCT)5	15	1041	1055
Unigene11600	1	p1	(T)12	12	1	12
Unigene11636	1	p4	(TAGA)5	20	506	525
Unigene11642	1	p3	(CTT)5	15	8	22
Unigene11698	1	p1	(A)15	15	307	321
Unigene11704	1	p1	(T)17	17	1	17
Unigene11725	1	p1	(A)12	12	1463	1474
Unigene11727	1	p3	(AGA)5	15	327	341
Unigene11728	1	p2	(TA)6	12	751	762
Unigene12121	1	p6	(AAGAAA)4	24	3	26
Unigene12501	1	p3	(CAT)5	15	399	413
Unigene12543	1	p3	(AGA)5	15	83	97
Unigene12543	2	p2	(TG)6	12	246	257
Unigene12587	1	p6	(CGAGAC)4	24	352	375
Unigene12770	1	p3	(CGA)5	15	163	177
Unigene12809	1	p3	(ATT)5	15	90	104
Unigene13303	1	p3	(ATA)5	15	572	586
Unigene13548	1	c	(AT)7tcctttttttttttca(T)23	53	3126	3178
Unigene13550	1	p1	(A)16	16	14	29
Unigene13580	1	p2	(CA)7	14	86	99
Unigene13611	1	p1	(T)15	15	6	20
Unigene13674	1	p3	(TTA)5	15	421	435
Unigene13857	1	p1	(T)36	36	1	36
Unigene13967	1	p2	(TC)6	12	365	376
Unigene14059	1	p1	(A)23	23	1282	1304
Unigene14063	1	p2	(TG)6	12	991	1002
Unigene14091	1	p3	(TTG)5	15	44	58
Unigene14157	1	p1	(G)12	12	41	52
Unigene14158	1	p1	(G)12	12	41	52
Unigene14177	1	p2	(TA)7	14	226	239
Unigene14276	1	p3	(CCT)5	15	332	346
Unigene14396	1	p3	(GAG)5	15	40	54
Unigene14408	1	p3	(AAG)5	15	814	828
Unigene14641	1	p2	(AT)6	12	33	44
Unigene14941	1	p2	(TA)6	12	329	340
Unigene15033	1	p1	(T)12	12	465	476
Unigene15078	1	p2	(AG)6	12	274	285
Unigene15137	1	p3	(GAC)5	15	388	402
Unigene15202	1	p1	(T)23	23	1	23
Unigene15211	1	p1	(A)23	23	372	394
Unigene15342	1	p3	(GCG)5	15	1	15
Unigene15448	1	p1	(C)13	13	1889	1901
Unigene15452	1	p1	(C)13	13	1889	1901
Unigene15454	1	p1	(G)12	12	3823	3834
Unigene15561	1	p2	(TA)10	20	180	199
Unigene15578	1	p2	(AC)7	14	113	126
Unigene15702	1	p1	(A)12	12	2409	2420
Unigene15739	1	p1	(T)15	15	1421	1435
Unigene15803	1	p1	(T)14	14	1	14
Unigene15839	1	p2	(AT)6	12	857	868
Unigene15892	1	p2	(TA)6	12	173	184
Unigene15999	1	p3	(AAG)5	15	686	700
Unigene16112	1	p3	(GAC)5	15	395	409
Unigene16151	1	p3	(GGT)5	15	366	380
Unigene16238	1	p2	(TA)7	14	904	917
Unigene16239	1	p3	(TGT)5	15	288	302
Unigene16240	1	p3	(AGG)5	15	523	537
Unigene16309	1	p3	(GAA)5	15	105	119
Unigene16339	1	c	(GAA)6gaggag(GAA)7	45	1482	1526
Unigene16349	1	p3	(GCG)6	18	1099	1116
Unigene16418	1	p1	(T)12	12	1	12
Unigene16546	1	p3	(GGA)6	18	78	95
Unigene16624	1	p3	(GGT)5	15	580	594
Unigene16643	1	p2	(GT)7	14	174	187
Unigene16720	1	p2	(GA)6	12	1380	1391
Unigene16844	1	p2	(GA)6	12	221	232
Unigene16906	1	p2	(AG)7	14	274	287
Unigene17279	1	p2	(AT)7	14	183	196
Unigene17720	1	p2	(AT)6	12	667	678
Unigene17856	1	p3	(GCT)5	15	2285	2299
Unigene17889	1	p2	(GA)6	12	477	488
Unigene17910	1	p1	(T)23	23	1	23
Unigene17918	1	p3	(TGC)5	15	1352	1366
Unigene17918	2	p3	(TGC)5	15	1838	1852
Unigene17922	1	p1	(T)14	14	3505	3518
Unigene17944	1	p2	(AG)7	14	1986	1999
Unigene17944	2	p2	(AG)6	12	2348	2359
Unigene17965	1	p3	(CTT)5	15	1376	1390
Unigene18002	1	c	(TGC)6gcgatcgcagcagcttgagcctgttgttgcgctgcggccattgcctgttgattctgctgcgctgcggcagcctgctgttgttgctgctggtgttgggct(TGC)5	132	28	159
Unigene18079	1	p4	(TTTA)5	20	230	249
Unigene18112	1	p3	(AGC)5	15	96	110
Unigene18135	1	p2	(AG)6	12	1058	1069
Unigene18148	1	p3	(CTT)5	15	1040	1054
Unigene18364	1	p2	(AG)6	12	38	49
Unigene18584	1	p3	(TTA)5	15	1708	1722
Unigene18605	1	p3	(CGA)6	18	728	745
Unigene18658	1	p2	(AT)16	32	992	1023
Unigene18681	1	p1	(T)15	15	319	333
Unigene18719	1	p2	(AG)9	18	335	352
Unigene18735	1	p1	(G)12	12	569	580
Unigene18765	1	p3	(TAT)5	15	171	185
Unigene18857	1	p2	(TA)6	12	448	459
Unigene19008	1	p2	(GT)8	16	69	84
Unigene19092	1	p3	(CTG)5	15	144	158
Unigene19095	1	p3	(GCC)5	15	95	109
Unigene19346	1	p2	(TC)6	12	228	239
Unigene19501	1	p3	(CAG)8	24	101	124
Unigene19513	1	p2	(GA)11	22	39	60
Unigene19648	1	p2	(AT)7	14	183	196
Unigene20082	1	p2	(AT)7	14	14	27
Unigene20085	1	p1	(G)12	12	41	52
Unigene20097	1	p1	(T)13	13	1	13
Unigene20097	2	p1	(T)14	14	19108	19121
Unigene20097	3	p1	(T)13	13	33415	33427
Unigene20098	1	p1	(T)13	13	6552	6564
Unigene20098	2	p1	(T)14	14	25659	25672
Unigene20098	3	p1	(A)14	14	29915	29928
Unigene20098	4	p1	(A)13	13	49023	49035
Unigene20099	1	p1	(A)14	14	15418	15431
Unigene20211	1	p3	(GAC)6	18	2543	2560
Unigene20269	1	p3	(TTA)6	18	23	40
Unigene20301	1	p3	(CCT)5	15	494	508
Unigene20301	2	p3	(CGG)5	15	739	753
Unigene20355	1	p2	(AT)8	16	130	145
Unigene20361	1	p2	(TG)6	12	1450	1461
Unigene20429	1	p3	(CAA)5	15	34	48
Unigene20445	1	p2	(CT)6	12	279	290
Unigene20447	1	p3	(TCG)6	18	406	423
Unigene20476	1	p2	(TA)6	12	54	65
Unigene20488	1	p3	(CTC)5	15	1222	1236
Unigene20495	1	p3	(AGA)5	15	448	462
Unigene20497	1	p1	(A)16	16	1012	1027
Unigene20636	1	p1	(T)23	23	1	23
Unigene20802	1	p3	(CTC)5	15	193	207
Unigene20929	1	p1	(T)13	13	478	490
Unigene20967	1	p3	(TAT)5	15	56	70
Unigene21005	1	p3	(GCC)5	15	508	522
Unigene21062	1	p2	(AT)6	12	229	240
Unigene21277	1	p3	(GTG)5	15	176	190
Unigene21291	1	p1	(A)23	23	931	953
Unigene21397	1	p4	(TTAT)5	20	488	507
Unigene21614	1	p3	(AGC)5	15	178	192
Unigene21834	1	p2	(TA)6	12	304	315
Unigene22039	1	p3	(GGA)5	15	145	159
Unigene22107	1	p1	(A)12	12	162	173
Unigene22356	1	p1	(G)12	12	1	12
Unigene22408	1	p2	(AC)6	12	541	552
Unigene22410	1	p2	(GT)6	12	122	133
Unigene22431	1	p1	(A)16	16	1	16
Unigene22431	2	p2	(AT)7	14	301	314
Unigene22432	1	p1	(A)14	14	2302	2315
Unigene22603	1	p3	(AGG)5	15	57	71
Unigene22606	1	p3	(CGA)5	15	953	967
Unigene22643	1	p3	(GAG)5	15	946	960
Unigene22653	1	p2	(GA)6	12	846	857
Unigene22654	1	p3	(GAT)8	24	413	436
Unigene22727	1	p3	(ATT)5	15	1517	1531
Unigene22852	1	p3	(GTC)5	15	261	275
Unigene22853	1	p3	(CAG)5	15	2413	2427
Unigene22872	1	p3	(GAA)6	18	830	847
Unigene23029	1	p1	(G)12	12	1	12
Unigene23030	1	p1	(G)12	12	1	12
Unigene23031	1	p1	(G)12	12	1	12
Unigene23044	1	p3	(TTA)5	15	928	942
Unigene23053	1	p3	(AAT)5	15	111	125
Unigene23065	1	p3	(AAG)5	15	283	297
Unigene23068	1	p1	(G)13	13	26	38
Unigene23071	1	c	(GCT)5gtcatctcccttcttctctccatgcttcttatc(CTT)5	63	72	134
Unigene23128	1	p3	(CTG)5	15	642	656
Unigene23254	1	p3	(ATC)5	15	463	477
Unigene23326	1	p6	(TCCTGC)4	24	286	309
Unigene23326	2	p3	(AGC)6	18	436	453
Unigene24036	1	p2	(CT)6	12	70	81
Unigene24223	1	p3	(GGC)6	18	157	174
Unigene24245	1	p1	(C)13	13	1	13
Unigene24296	1	p2	(TA)6	12	170	181
Unigene24398	1	p3	(AGA)5	15	92	106
Unigene24455	1	p3	(CAG)5	15	266	280
Unigene24813	1	p2	(GA)6	12	21	32
Unigene24885	1	p3	(TAA)5	15	401	415
Unigene25191	1	p5	(ATAAT)4	20	171	190
Unigene25203	1	p1	(G)12	12	313	324
Unigene25386	1	p1	(G)12	12	67	78
Unigene25396	1	p3	(TAT)5	15	603	617
Unigene25502	1	p2	(AC)10	20	306	325
Unigene25616	1	p2	(AT)6	12	95	106
Unigene25624	1	p3	(GCT)5	15	191	205
Unigene26166	1	p2	(AT)12	24	203	226
Unigene26273	1	p4	(GGAA)8	32	160	191
Unigene26332	1	p2	(GA)9	18	220	237
Unigene26645	1	p1	(G)12	12	262	273
Unigene26794	1	p3	(TGC)5	15	157	171
Unigene26988	1	p1	(C)19	19	2	20
Unigene27014	1	p3	(TAT)5	15	204	218
Unigene27538	1	c	(AG)6ac(AG)7gcagacaggc(AG)6aagcagacaggc(AG)6aagcagacaggc(AG)6	98	191	288
Unigene27714	1	p3	(CAA)5	15	133	147
Unigene27803	1	p2	(TA)6	12	56	67
Unigene27980	1	p3	(GGT)5	15	89	103
Unigene28793	1	p6	(CGCCTC)4	24	178	201
Unigene29175	1	p3	(CTT)5	15	112	126
Unigene29378	1	p1	(G)15	15	240	254
Unigene29379	1	p2	(AT)17	34	1	34
Unigene29872	1	p6	(CGAGAC)4	24	155	178
Unigene29883	1	p1	(A)12	12	175	186
Unigene30079	1	p3	(AAG)5	15	137	151
Unigene30302	1	p1	(G)12	12	328	339
Unigene31476	1	c	(ACCTG)4accggggtcccggtcacccggtcaggtcaggtcaggtctggtcaggtcagg(AGGTC)4	91	73	163
Unigene31532	1	p3	(AAT)5	15	22	36
Unigene31762	1	p3	(ATT)6	18	240	257
Unigene31854	1	p1	(C)12	12	496	507
Unigene31883	1	p2	(AC)6	12	44	55
Unigene31942	1	p3	(CCG)5	15	519	533
Unigene31997	1	p3	(TCT)8	24	316	339
Unigene32115	1	p1	(A)12	12	180	191
Unigene32168	1	p1	(A)14	14	103	116
Unigene32363	1	p3	(TGG)5	15	1	15
Unigene32397	1	p3	(ATT)5	15	197	211
Unigene32754	1	p4	(TGGA)6	24	1297	1320
Unigene32948	1	p2	(AT)6	12	161	172
Unigene33134	1	p2	(AG)6	12	497	508
Unigene33198	1	p2	(TC)6	12	483	494
Unigene33239	1	p2	(AC)6	12	5	16
Unigene33279	1	p6	(CTTGGA)4	24	91	114
Unigene33370	1	p3	(CAG)5	15	65	79
Unigene33458	1	p3	(GCG)5	15	295	309
Unigene33459	1	p3	(ATT)6	18	93	110
Unigene33486	1	p3	(GGT)5	15	19	33
Unigene33542	1	p1	(T)23	23	411	433
Unigene33874	1	p2	(AT)8	16	251	266
Unigene34080	1	p2	(AT)8	16	14	29
Unigene34130	1	p3	(GCC)5	15	892	906
Unigene34231	1	p3	(GTG)6	18	1750	1767
Unigene34444	1	p6	(CCAGAG)4	24	115	138
Unigene34583	1	p6	(CAGTCG)4	24	67	90
Unigene34716	1	p6	(GAGGAT)4	24	602	625
Unigene34907	1	p4	(ATCT)5	20	1	20
Unigene35448	1	p3	(CTC)7	21	449	469
Unigene35734	1	c*	(TAT)5(TA)7*	26	113	138
Unigene35765	1	p2	(GT)7	14	198	211
Unigene35931	1	p2	(AT)8	16	1079	1094
Unigene35989	1	p3	(CTT)5	15	269	283
Unigene36111	1	p3	(CCT)5	15	98	112
Unigene36275	1	p3	(AAG)6	18	142	159
Unigene36275	2	p5	(GGCTG)4	20	341	360
Unigene36418	1	p2	(AT)6	12	120	131
Unigene36454	1	p3	(TCT)5	15	5	19
Unigene36579	1	p3	(CTC)7	21	116	136
Unigene36649	1	p3	(GAG)5	15	67	81
Unigene36703	1	p2	(AT)6	12	32	43
Unigene36794	1	p3	(GCC)6	18	91	108
Unigene36976	1	p3	(GTT)6	18	1182	1199
Unigene37069	1	p3	(TTA)5	15	163	177
Unigene37302	1	p2	(TA)6	12	188	199
Unigene37330	1	p6	(GGTTGA)4	24	121	144
Unigene37346	1	p3	(GCC)5	15	756	770
Unigene37353	1	p3	(TTA)5	15	21	35
Unigene37563	1	p3	(TTC)5	15	48	62
Unigene37639	1	p3	(TTA)5	15	42	56
Unigene37650	1	p2	(TC)8	16	443	458
Unigene37681	1	p3	(TAA)5	15	23	37
Unigene37774	1	p2	(AT)6	12	91	102
Unigene37792	1	p2	(TA)9	18	209	226
Unigene38005	1	p3	(CAT)5	15	153	167
Unigene38014	1	p3	(AAG)6	18	45	62
Unigene38482	1	p2	(AT)6	12	187	198
Unigene38704	1	p3	(TGC)5	15	433	447
Unigene38704	2	p5	(GGAAT)4	20	1824	1843
Unigene38857	1	p4	(TAAT)5	20	237	256
Unigene38863	1	p3	(GCC)5	15	203	217
Unigene38896	1	p2	(AT)7	14	91	104
Unigene38972	1	p6	(AGAGGG)4	24	429	452
Unigene39344	1	p3	(GGT)5	15	247	261
Unigene39461	1	p3	(CAG)6	18	235	252
Unigene39664	1	p3	(TGC)5	15	165	179
Unigene39844	1	p6	(TTTGTT)4	24	40	63
Unigene39876	1	p2	(AG)7	14	123	136
Unigene40079	1	p1	(G)13	13	3	15
Unigene40434	1	p2	(AT)6	12	251	262
Unigene40499	1	p4	(GGAT)6	24	462	485
Unigene40517	1	p1	(T)32	32	7	38
Unigene40725	1	p2	(AG)6	12	40	51
Unigene40913	1	p1	(G)12	12	6	17
Unigene41770	1	p3	(AAT)5	15	26	40
Unigene41778	1	p3	(CTC)5	15	76	90
Unigene42045	1	p2	(AG)8	16	241	256
Unigene42081	1	p2	(TA)9	18	175	192
Unigene42274	1	p3	(GTG)5	15	40	54
Unigene42380	1	p2	(TC)6	12	137	148
Unigene42479	1	p5	(ATGAC)4	20	83	102
Unigene42570	1	p1	(C)23	23	558	580
Unigene42726	1	p3	(TGG)5	15	46	60
Unigene42814	1	p5	(GTTCA)4	20	33	52
Unigene42850	1	p2	(CT)6	12	11	22
Unigene42980	1	p2	(TA)13	26	296	321
Unigene43035	1	p2	(GA)6	12	125	136
Unigene43139	1	p2	(GA)6	12	288	299
Unigene43452	1	p2	(GT)10	20	82	101
Unigene43728	1	p3	(ATG)5	15	747	761
Unigene43761	1	c	(CCGAT)4cctcaaaaaacccgatatt(TCCGA)4	59	15	73
Unigene44303	1	p2	(GA)6	12	33	44
Unigene44319	1	p3	(GAG)5	15	78	92
Unigene44397	1	p3	(ATA)5	15	84	98
Unigene44654	1	p1	(G)12	12	39	50
Unigene44974	1	p3	(TGC)5	15	253	267
Unigene45025	1	p1	(T)23	23	202	224
Unigene45225	1	p2	(GA)7	14	48	61
Unigene45273	1	p3	(GTA)5	15	88	102
Unigene45337	1	p3	(CCT)5	15	109	123
Unigene45498	1	p3	(AAG)5	15	43	57
Unigene45803	1	p2	(TC)7	14	90	103
Unigene46105	1	p3	(CGC)6	18	81	98
Unigene46504	1	p3	(ACG)5	15	107	121
Unigene46528	1	p3	(CGA)5	15	336	350
Unigene46586	1	p3	(CTT)5	15	156	170
Unigene46668	1	p2	(GA)12	24	175	198
Unigene46687	1	p2	(GA)8	16	121	136
Unigene47705	1	p2	(TA)7	14	140	153
Unigene47926	1	p2	(TA)7	14	110	123
Unigene48345	1	c	(ACTT)5actcacttacccacttattc(ACTT)5	60	130	189
Unigene48557	1	p1	(T)14	14	13126	13139
Unigene48744	1	c	(AT)10c(TA)8	37	76	112
Unigene48801	1	p4	(TGCT)5	20	144	163
Unigene48831	1	p2	(TA)6	12	239	250
Unigene48943	1	p1	(C)12	12	5	16
Unigene49078	1	p3	(AAT)5	15	34	48
Unigene50069	1	p1	(A)23	23	331	353
Unigene50619	1	p2	(AT)6	12	247	258
Unigene50963	1	p1	(T)13	13	3	15
Unigene50964	1	p2	(GA)6	12	199	210
Unigene51083	1	p2	(AT)6	12	143	154
Unigene51544	1	p3	(CCA)5	15	93	107
Unigene51883	1	p3	(CAT)6	18	66	83
Unigene51964	1	p2	(TA)6	12	25	36
Unigene52459	1	p4	(ACGG)5	20	20	39
Unigene52598	1	p3	(ATT)6	18	269	286
Unigene52788	1	p1	(G)12	12	1	12
Unigene52973	1	p3	(ATA)5	15	59	73
Unigene53040	1	p2	(AT)6	12	127	138
Unigene53325	1	p3	(AAG)6	18	192	209
Unigene53625	1	p2	(TA)6	12	28	39
Unigene53737	1	p3	(GAG)5	15	101	115
