# Supplementary material for: Transcriptome analyses of Ditylenchus destructor in responses to cold and desiccation stress
Source: Genet Mol Biol. 2020 Mar 23;43(1):e20180057. doi: 10.1590/1678-4685-GMB-2018-0057 (PMC7198036; doi:10.1590/1678-4685-GMB-2018-0057)
Supplement: Supplementary file 4 [file 1415-4757-GMB-43-1-e20180057-s6.xlsx]

## Sheet: Table S3
Table S3 - Statistic of SNPs that validated in all samples.
Unigene	Position	REF	CK_6	D_1G	D_1W	D_2G	D_2W
CL1000.Contig1	1218	A	G	G	G	G	G
CL1000.Contig1	1538	G	A	A	A	A	A
CL1000.Contig1	1565	T	C	C	C	C	C
CL1000.Contig1	1592	A	G	G	G	G	G
CL1000.Contig1	1773	A	G	G	G	G	G
CL1000.Contig1	1864	G	A	A	A	A	A
CL1000.Contig1	2415	C	A	A	A	A	A
CL1000.Contig1	2524	G	A	A	A	A	A
CL1000.Contig1	3844	T	G	G	G	G	G
CL1000.Contig1	3845	G	A	A	A	A	A
CL1000.Contig1	4060	A	G	G	G	G	G
CL10000.Contig1	370	G	T	T	T	T	T
CL10000.Contig1	393	T	A	A	A	A	A
CL10006.Contig1	2129	G	A	A	A	A	A
CL10006.Contig1	2143	A	T	T	T	T	T
CL10006.Contig1	2459	G	A	A	A	A	A
CL10006.Contig2	2723	C	T	T	T	T	T
CL10006.Contig2	2759	C	T	T	T	T	T
CL10006.Contig2	2781	C	T	T	T	T	T
CL10006.Contig2	2896	A	C	C	C	C	C
CL10006.Contig2	3255	G	T	T	T	T	T
CL10006.Contig3	3241	C	A	A	A	A	A
CL10006.Contig3	3334	C	A	A	A	A	A
CL10006.Contig3	3387	T	C	C	C	C	C
CL10008.Contig2	595	C	T	T	T	T	T
CL10008.Contig2	872	G	A	A	A	A	A
CL10008.Contig2	913	T	C	C	C	C	C
CL10010.Contig2	201	C	A	A	A	A	A
CL10011.Contig1	2088	T	C	C	C	C	C
CL10014.Contig1	106	A	G	G	G	G	G
CL10016.Contig1	708	C	T	T	T	T	T
CL10016.Contig1	956	C	T	T	T	T	T
CL10019.Contig1	315	C	T	T	T	T	T
CL10019.Contig1	459	C	G	G	G	G	G
CL10020.Contig1	354	C	A	A	A	A	A
CL10023.Contig2	1172	C	A	A	A	A	A
CL10023.Contig2	1174	C	A	A	A	A	A
CL10023.Contig2	362	G	T	T	T	T	T
CL10023.Contig2	479	C	G	G	G	G	G
CL10023.Contig2	755	T	C	C	C	C	C
CL10023.Contig2	815	G	A	A	A	A	A
CL10024.Contig1	467	G	T	T	T	T	T
CL10024.Contig1	820	C	T	T	T	T	T
CL10024.Contig2	135	T	C	C	C	C	C
CL10024.Contig2	388	G	A	A	A	A	A
CL10024.Contig2	411	G	C	C	C	C	C
CL10024.Contig2	42	C	T	T	T	T	T
CL10024.Contig2	537	A	G	G	G	G	G
CL10024.Contig2	552	A	G	G	G	G	G
CL10029.Contig1	2006	C	T	T	T	T	T
CL1003.Contig1	1011	G	A	A	A	A	A
CL1003.Contig1	872	C	T	T	T	T	T
CL1003.Contig4	4505	T	C	C	C	C	C
CL10032.Contig1	2789	G	A	A	A	A	A
CL10032.Contig2	3225	A	T	T	T	T	T
CL10038.Contig2	860	C	A	A	A	A	A
CL1004.Contig2	491	G	T	T	T	T	T
CL1004.Contig4	1059	C	A	A	A	A	A
CL10042.Contig1	2003	C	T	T	T	T	T
CL10046.Contig1	1937	G	A	A	A	A	A
CL10046.Contig1	2038	G	A	A	A	A	A
CL10046.Contig1	2395	G	A	A	A	A	A
CL10046.Contig1	418	C	A	A	A	A	A
CL10046.Contig1	979	G	A	A	A	A	A
CL10049.Contig1	1032	T	A	A	A	A	A
CL10049.Contig1	1161	T	C	C	C	C	C
CL10049.Contig1	1215	G	A	A	A	A	A
CL10049.Contig1	1573	G	A	A	A	A	A
CL10049.Contig1	1616	G	A	A	A	A	A
CL10049.Contig3	1078	T	C	C	C	C	C
CL10049.Contig3	1225	C	T	T	T	T	T
CL10049.Contig3	1747	A	T	T	T	T	T
CL10049.Contig3	259	G	A	A	A	A	A
CL10049.Contig3	373	T	A	A	A	A	A
CL10049.Contig3	553	A	G	G	G	G	G
CL10049.Contig3	586	C	A	A	A	A	A
CL10049.Contig3	596	C	A	A	A	A	A
CL10049.Contig3	77	T	G	G	G	G	G
CL10049.Contig3	850	C	T	T	T	T	T
CL10049.Contig3	982	T	C	C	C	C	C
CL10049.Contig3	994	T	A	A	A	A	A
CL1005.Contig2	769	G	A	A	A	A	A
CL10051.Contig1	734	T	A	A	A	A	A
CL10051.Contig1	839	C	T	T	T	T	T
CL10051.Contig1	840	G	A	A	A	A	A
CL10051.Contig1	924	T	A	A	A	A	A
CL10051.Contig2	547	A	G	G	G	G	G
CL10051.Contig2	666	T	A	A	A	A	A
CL10056.Contig1	13	A	G	G	G	G	G
CL10056.Contig1	1739	G	A	A	A	A	A
CL10056.Contig1	2133	A	G	G	G	G	G
CL10056.Contig1	2540	A	T	T	T	T	T
CL10056.Contig1	2657	C	T	T	T	T	T
CL10059.Contig1	468	C	G	G	G	G	G
CL10059.Contig1	469	A	G	G	G	G	G
CL10059.Contig1	757	A	G	G	G	G	G
CL10059.Contig1	788	G	A	A	A	A	A
CL10059.Contig1	823	A	G	G	G	G	G
CL10059.Contig1	835	C	T	T	T	T	T
CL10059.Contig2	326	A	G	G	G	G	G
CL10059.Contig2	407	G	A	A	A	A	A
CL10059.Contig2	465	G	T	T	T	T	T
CL10062.Contig1	2153	A	G	G	G	G	G
CL10062.Contig1	3803	C	T	T	T	T	T
CL10062.Contig1	4275	C	A	A	A	A	A
CL10064.Contig1	105	G	A	A	A	A	A
CL1007.Contig1	521	G	A	A	A	A	A
CL10070.Contig1	1865	T	A	A	A	A	A
CL10070.Contig1	373	A	C	C	C	C	C
CL10072.Contig1	903	T	G	G	G	G	G
CL10077.Contig1	415	T	C	C	C	C	C
CL10089.Contig3	838	G	A	A	A	A	A
CL10089.Contig3	931	T	C	C	C	C	C
CL1009.Contig8	1816	C	A	A	A	A	A
CL1009.Contig8	2178	T	C	C	C	C	C
CL1009.Contig8	2340	C	T	T	T	T	T
CL10090.Contig2	2381	G	A	A	A	A	A
CL10090.Contig2	2626	G	A	A	A	A	A
CL10090.Contig2	2890	G	C	C	C	C	C
CL10090.Contig2	812	T	C	C	C	C	C
CL10094.Contig1	196	G	T	T	T	T	T
CL10094.Contig1	390	G	A	A	A	A	A
CL10094.Contig1	99	A	T	T	T	T	T
CL10118.Contig2	868	G	T	T	T	T	T
CL10123.Contig2	2424	T	C	C	C	C	C
CL10123.Contig2	2487	T	C	C	C	C	C
CL10123.Contig2	2719	G	A	A	A	A	A
CL10123.Contig2	3090	G	A	A	A	A	A
CL10126.Contig1	1104	C	A	A	A	A	A
CL10126.Contig1	218	G	C	C	C	C	C
CL10126.Contig1	220	T	C	C	C	C	C
CL10126.Contig1	386	A	C	C	C	C	C
CL10126.Contig1	434	A	G	G	G	G	G
CL10126.Contig1	860	T	A	A	A	A	A
CL10128.Contig1	166	C	T	T	T	T	T
CL10128.Contig1	373	T	C	C	C	C	C
CL10128.Contig1	379	C	A	A	A	A	A
CL10138.Contig1	4380	G	T	T	T	T	T
CL10138.Contig1	4396	C	T	T	T	T	T
CL10140.Contig2	351	C	T	T	T	T	T
CL10140.Contig2	360	C	T	T	T	T	T
CL10140.Contig2	561	G	C	C	C	C	C
CL10145.Contig4	708	G	A	A	A	A	A
CL1015.Contig3	2474	C	T	T	T	T	T
CL1015.Contig3	2944	C	T	T	T	T	T
CL10154.Contig3	465	C	T	T	T	T	T
CL10159.Contig4	1858	G	A	A	A	A	A
CL10159.Contig4	1927	G	T	T	T	T	T
CL10159.Contig4	361	C	A	A	A	A	A
CL10161.Contig2	871	C	T	T	T	T	T
CL10164.Contig3	1134	A	G	G	G	G	G
CL10165.Contig1	1566	G	T	T	T	T	T
CL10166.Contig1	1154	C	T	T	T	T	T
CL10166.Contig1	1176	A	G	G	G	G	G
CL10166.Contig1	1399	T	G	G	G	G	G
CL10166.Contig1	1515	T	C	C	C	C	C
CL10167.Contig2	1082	C	T	T	T	T	T
CL10167.Contig2	1310	G	C	C	C	C	C
CL10167.Contig2	1845	G	A	A	A	A	A
CL10167.Contig2	1883	C	T	T	T	T	T
CL10167.Contig2	931	A	G	G	G	G	G
CL10175.Contig1	637	G	A	A	A	A	A
CL10176.Contig1	469	G	A	A	A	A	A
CL10176.Contig1	532	G	A	A	A	A	A
CL10176.Contig2	1091	G	A	A	A	A	A
CL10176.Contig2	1166	T	C	C	C	C	C
CL10176.Contig2	1172	T	C	C	C	C	C
CL10176.Contig2	716	C	T	T	T	T	T
CL10176.Contig2	969	G	A	A	A	A	A
CL10181.Contig1	1082	A	G	G	G	G	G
CL10181.Contig1	604	T	C	C	C	C	C
CL10189.Contig2	364	G	A	A	A	A	A
CL10189.Contig2	365	G	A	A	A	A	A
CL102.Contig3	3480	T	A	A	A	A	A
CL102.Contig3	3506	A	G	G	G	G	G
CL1020.Contig4	1460	A	T	T	T	T	T
CL1020.Contig6	1000	A	G	G	G	G	G
CL1020.Contig6	1119	C	T	T	T	T	T
CL1020.Contig6	1134	C	A	A	A	A	A
CL1020.Contig6	3093	C	T	T	T	T	T
CL1020.Contig7	1212	G	A	A	A	A	A
CL1020.Contig7	1351	C	T	T	T	T	T
CL1020.Contig7	1414	C	A	A	A	A	A
CL1020.Contig7	3191	A	G	G	G	G	G
CL1020.Contig7	3236	T	C	C	C	C	C
CL1020.Contig7	947	G	A	A	A	A	A
CL1020.Contig8	1342	C	T	T	T	T	T
CL1020.Contig8	1357	C	A	A	A	A	A
CL1020.Contig8	3303	C	T	T	T	T	T
CL10200.Contig3	1077	T	G	G	G	G	G
CL10201.Contig2	2065	C	T	T	T	T	T
CL10201.Contig2	2066	T	C	C	C	C	C
CL10206.Contig1	467	G	A	A	A	A	A
CL10206.Contig1	536	A	G	G	G	G	G
CL10206.Contig1	545	A	G	G	G	G	G
CL10206.Contig1	824	A	G	G	G	G	G
CL10210.Contig1	268	T	C	C	C	C	C
CL10210.Contig1	301	A	C	C	C	C	C
CL10210.Contig1	47	C	T	T	T	T	T
CL10210.Contig2	217	G	A	A	A	A	A
CL10210.Contig2	639	G	T	T	T	T	T
CL10210.Contig2	704	A	T	T	T	T	T
CL10212.Contig1	515	A	G	G	G	G	G
CL10212.Contig2	722	A	T	T	T	T	T
CL1022.Contig2	807	A	G	G	G	G	G
CL10221.Contig2	2303	C	T	T	T	T	T
CL10223.Contig1	250	G	A	A	A	A	A
CL10233.Contig1	589	G	A	A	A	A	A
CL10233.Contig1	637	G	A	A	A	A	A
CL10233.Contig1	682	C	T	T	T	T	T
CL10233.Contig1	721	G	A	A	A	A	A
CL10233.Contig1	726	G	A	A	A	A	A
CL10236.Contig1	281	G	A	A	A	A	A
CL10237.Contig2	742	G	T	T	T	T	T
CL1024.Contig1	669	A	C	C	C	C	C
CL10244.Contig2	272	G	C	C	C	C	C
CL10244.Contig2	326	A	G	G	G	G	G
CL10247.Contig2	1219	T	C	C	C	C	C
CL10247.Contig2	1291	T	C	C	C	C	C
CL10247.Contig2	1693	C	G	G	G	G	G
CL10247.Contig2	1852	C	T	T	T	T	T
CL10247.Contig2	1924	G	A	A	A	A	A
CL10247.Contig2	2098	G	A	A	A	A	A
CL10247.Contig2	2122	G	C	C	C	C	C
CL10247.Contig2	2350	T	G	G	G	G	G
CL10247.Contig2	2464	C	A	A	A	A	A
CL10247.Contig2	2710	T	G	G	G	G	G
CL10248.Contig1	511	C	G	G	G	G	G
CL10253.Contig3	86	C	T	T	T	T	T
CL10253.Contig3	87	T	C	C	C	C	C
CL10255.Contig2	838	G	A	A	A	A	A
CL10255.Contig2	922	G	C	C	C	C	C
CL10255.Contig2	952	C	T	T	T	T	T
CL10255.Contig2	994	T	C	C	C	C	C
CL10257.Contig1	450	A	T	T	T	T	T
CL10258.Contig2	1046	A	G	G	G	G	G
CL10258.Contig2	1182	A	T	T	T	T	T
CL10258.Contig2	1196	A	G	G	G	G	G
CL10260.Contig1	833	A	G	G	G	G	G
CL10260.Contig2	306	T	C	C	C	C	C
CL10261.Contig1	1397	T	C	C	C	C	C
CL10261.Contig1	1779	G	A	A	A	A	A
CL10261.Contig1	1786	A	C	C	C	C	C
CL10261.Contig1	2143	G	T	T	T	T	T
CL10261.Contig1	2344	A	G	G	G	G	G
CL10261.Contig1	2524	T	C	C	C	C	C
CL10261.Contig1	2692	C	G	G	G	G	G
CL10261.Contig1	332	C	T	T	T	T	T
CL10261.Contig1	436	G	A	A	A	A	A
CL10261.Contig1	565	G	A	A	A	A	A
CL10261.Contig1	62	A	C	C	C	C	C
CL10261.Contig1	757	G	A	A	A	A	A
CL10261.Contig1	895	A	T	T	T	T	T
CL10261.Contig1	955	A	G	G	G	G	G
CL10262.Contig7	1478	G	T	T	T	T	T
CL10264.Contig2	1267	T	C	C	C	C	C
CL1027.Contig1	305	A	G	G	G	G	G
CL1027.Contig1	479	C	T	T	T	T	T
CL1027.Contig1	544	C	T	T	T	T	T
CL1027.Contig1	547	A	G	G	G	G	G
CL10272.Contig1	153	T	G	G	G	G	G
CL10272.Contig1	68	T	C	C	C	C	C
CL10274.Contig1	421	A	T	T	T	T	T
CL10274.Contig1	547	G	A	A	A	A	A
CL10274.Contig1	559	G	T	T	T	T	T
CL10274.Contig1	728	C	G	G	G	G	G
CL10275.Contig2	636	C	T	T	T	T	T
CL10275.Contig2	994	A	G	G	G	G	G
CL10276.Contig2	4706	C	T	T	T	T	T
CL10276.Contig2	4785	T	C	C	C	C	C
CL10278.Contig1	349	G	A	A	A	A	A
CL1028.Contig2	229	C	T	T	T	T	T
CL10280.Contig2	145	A	G	G	G	G	G
CL10281.Contig2	364	C	T	T	T	T	T
CL10281.Contig2	506	A	G	G	G	G	G
CL10281.Contig2	734	A	G	G	G	G	G
CL10282.Contig1	516	C	T	T	T	T	T
CL10282.Contig2	709	G	A	A	A	A	A
CL10285.Contig4	214	C	G	G	G	G	G
CL10285.Contig4	731	G	T	T	T	T	T
CL1029.Contig3	609	T	C	C	C	C	C
CL1029.Contig3	657	T	C	C	C	C	C
CL1029.Contig3	756	C	T	T	T	T	T
CL10292.Contig1	132	C	T	T	T	T	T
CL10292.Contig1	458	C	T	T	T	T	T
CL10303.Contig1	1164	G	T	T	T	T	T
CL10303.Contig1	304	T	C	C	C	C	C
CL10303.Contig1	858	T	C	C	C	C	C
CL10303.Contig2	784	C	G	G	G	G	G
CL1031.Contig4	1506	C	G	G	G	G	G
CL10310.Contig2	917	A	T	T	T	T	T
CL10314.Contig2	259	C	G	G	G	G	G
CL10315.Contig1	2605	C	T	T	T	T	T
CL10321.Contig2	1396	T	C	C	C	C	C
CL10322.Contig1	1648	T	C	C	C	C	C
CL10325.Contig2	2537	G	A	A	A	A	A
CL10329.Contig1	535	C	T	T	T	T	T
CL10329.Contig1	688	G	A	A	A	A	A
CL10329.Contig1	718	T	C	C	C	C	C
CL10329.Contig2	392	A	G	G	G	G	G
CL10329.Contig2	448	G	C	C	C	C	C
CL10329.Contig3	644	G	A	A	A	A	A
CL10333.Contig2	291	T	C	C	C	C	C
CL10333.Contig2	858	C	G	G	G	G	G
CL1034.Contig3	2314	G	T	T	T	T	T
CL1034.Contig3	2414	T	C	C	C	C	C
CL10340.Contig1	1170	C	A	A	A	A	A
CL10342.Contig11	3227	C	T	T	T	T	T
CL10342.Contig11	3242	T	C	C	C	C	C
CL10342.Contig11	3535	A	T	T	T	T	T
CL10342.Contig11	3585	A	G	G	G	G	G
CL10342.Contig11	3698	A	C	C	C	C	C
CL10342.Contig4	808	T	G	G	G	G	G
CL1035.Contig1	1669	A	G	G	G	G	G
CL1035.Contig2	1026	C	T	T	T	T	T
CL10351.Contig6	616	C	T	T	T	T	T
CL10351.Contig6	785	T	C	C	C	C	C
CL10353.Contig3	53	T	A	A	A	A	A
CL10358.Contig1	667	T	C	C	C	C	C
CL10359.Contig1	458	G	C	C	C	C	C
CL1036.Contig4	1059	A	C	C	C	C	C
CL10365.Contig4	1861	A	G	G	G	G	G
CL1037.Contig1	1003	A	G	G	G	G	G
CL1037.Contig1	1024	T	C	C	C	C	C
CL1037.Contig1	1378	C	T	T	T	T	T
CL1037.Contig1	1540	G	A	A	A	A	A
CL1037.Contig1	1641	A	G	G	G	G	G
CL1037.Contig1	1642	A	C	C	C	C	C
CL1037.Contig1	1690	G	C	C	C	C	C
CL1037.Contig1	1795	C	A	A	A	A	A
CL1037.Contig1	952	G	A	A	A	A	A
CL1037.Contig2	1038	C	G	G	G	G	G
CL1037.Contig2	1180	C	T	T	T	T	T
CL1037.Contig2	1528	A	G	G	G	G	G
CL1037.Contig2	1609	C	T	T	T	T	T
CL1037.Contig2	1696	A	G	G	G	G	G
CL1037.Contig2	442	C	G	G	G	G	G
CL1037.Contig2	94	G	C	C	C	C	C
CL1037.Contig3	138	C	A	A	A	A	A
CL1037.Contig3	49	T	C	C	C	C	C
CL10377.Contig2	1003	C	A	A	A	A	A
CL10378.Contig1	1316	G	A	A	A	A	A
CL10378.Contig2	1096	A	T	T	T	T	T
CL1038.Contig11	3790	G	A	A	A	A	A
CL1038.Contig11	4004	G	A	A	A	A	A
CL1038.Contig14	1828	G	T	T	T	T	T
CL1038.Contig14	2143	C	T	T	T	T	T
CL1038.Contig3	2541	G	A	A	A	A	A
CL1038.Contig6	2003	C	A	A	A	A	A
CL1038.Contig6	2166	T	C	C	C	C	C
CL1038.Contig7	2384	C	T	T	T	T	T
CL1038.Contig7	2474	C	A	A	A	A	A
CL10383.Contig1	168	C	A	A	A	A	A
CL10384.Contig2	802	C	A	A	A	A	A
CL10385.Contig1	218	T	C	C	C	C	C
CL10386.Contig2	187	T	C	C	C	C	C
CL10386.Contig2	322	T	G	G	G	G	G
CL10391.Contig2	809	T	G	G	G	G	G
CL10398.Contig1	860	G	A	A	A	A	A
CL10398.Contig2	878	T	C	C	C	C	C
CL10398.Contig2	888	G	A	A	A	A	A
CL10398.Contig2	996	G	A	A	A	A	A
CL10407.Contig1	1066	G	A	A	A	A	A
CL10407.Contig1	539	C	A	A	A	A	A
CL10407.Contig1	893	A	G	G	G	G	G
CL1041.Contig7	185	T	A	A	A	A	A
CL10412.Contig1	709	C	T	T	T	T	T
CL10412.Contig2	1305	A	G	G	G	G	G
CL10413.Contig1	509	T	C	C	C	C	C
CL10416.Contig1	1380	C	G	G	G	G	G
CL1042.Contig3	939	C	G	G	G	G	G
CL10420.Contig1	377	G	A	A	A	A	A
CL10421.Contig1	306	A	G	G	G	G	G
CL10421.Contig1	321	G	A	A	A	A	A
CL10424.Contig2	168	T	C	C	C	C	C
CL10424.Contig2	178	A	T	T	T	T	T
CL10425.Contig1	156	G	A	A	A	A	A
CL10425.Contig1	333	C	A	A	A	A	A
CL10425.Contig1	389	G	A	A	A	A	A
CL10425.Contig1	479	G	A	A	A	A	A
CL10426.Contig1	692	C	A	A	A	A	A
CL10427.Contig2	413	G	A	A	A	A	A
CL10431.Contig3	150	G	A	A	A	A	A
CL10437.Contig5	1058	G	A	A	A	A	A
CL10437.Contig5	1127	C	T	T	T	T	T
CL10437.Contig5	1266	A	T	T	T	T	T
CL10437.Contig8	2265	C	A	A	A	A	A
CL10437.Contig9	1200	G	T	T	T	T	T
CL10437.Contig9	2457	A	G	G	G	G	G
CL10448.Contig1	2478	G	A	A	A	A	A
CL10448.Contig1	2521	A	T	T	T	T	T
CL10448.Contig1	2528	C	T	T	T	T	T
CL10448.Contig1	2968	T	C	C	C	C	C
CL10448.Contig1	2973	C	T	T	T	T	T
CL10448.Contig1	3290	T	C	C	C	C	C
CL10448.Contig2	1255	A	G	G	G	G	G
CL10448.Contig2	1361	G	A	A	A	A	A
CL10448.Contig2	596	C	T	T	T	T	T
CL1045.Contig2	2664	T	C	C	C	C	C
CL10452.Contig1	531	C	G	G	G	G	G
CL10452.Contig1	672	T	A	A	A	A	A
CL10452.Contig1	698	G	C	C	C	C	C
CL10452.Contig1	729	T	A	A	A	A	A
CL10452.Contig1	894	T	C	C	C	C	C
CL10452.Contig3	328	A	G	G	G	G	G
CL10452.Contig3	493	A	T	T	T	T	T
CL10452.Contig3	550	A	T	T	T	T	T
CL1046.Contig21	2267	T	C	C	C	C	C
CL10460.Contig1	206	A	T	T	T	T	T
CL10460.Contig2	427	T	A	A	A	A	A
CL10461.Contig3	280	T	G	G	G	G	G
CL10461.Contig3	316	C	T	T	T	T	T
CL10461.Contig3	704	T	G	G	G	G	G
CL10461.Contig3	713	G	A	A	A	A	A
CL10461.Contig3	812	G	A	A	A	A	A
CL10461.Contig3	851	C	T	T	T	T	T
CL10463.Contig1	568	T	C	C	C	C	C
CL10463.Contig1	707	A	G	G	G	G	G
CL10463.Contig1	709	T	C	C	C	C	C
CL10465.Contig2	1348	G	A	A	A	A	A
CL10465.Contig2	3727	C	T	T	T	T	T
CL10465.Contig2	3937	C	T	T	T	T	T
CL10465.Contig2	7577	G	T	T	T	T	T
CL10469.Contig1	452	C	A	A	A	A	A
CL10469.Contig6	437	G	T	T	T	T	T
CL10469.Contig8	140	A	G	G	G	G	G
CL1047.Contig4	866	G	A	A	A	A	A
CL1047.Contig6	2198	C	T	T	T	T	T
CL1047.Contig6	2284	G	T	T	T	T	T
CL1047.Contig6	381	T	C	C	C	C	C
CL1047.Contig6	417	G	C	C	C	C	C
CL1047.Contig6	807	C	T	T	T	T	T
CL10470.Contig1	2228	C	T	T	T	T	T
CL10472.Contig1	464	G	A	A	A	A	A
CL10473.Contig1	579	C	T	T	T	T	T
CL10474.Contig1	1188	T	G	G	G	G	G
CL10474.Contig1	1291	G	A	A	A	A	A
CL10474.Contig2	1023	T	C	C	C	C	C
CL10474.Contig3	188	A	G	G	G	G	G
CL10474.Contig3	55	C	A	A	A	A	A
CL10474.Contig3	642	C	T	T	T	T	T
CL10474.Contig3	679	C	T	T	T	T	T
CL10474.Contig4	111	G	A	A	A	A	A
CL10476.Contig2	1814	A	G	G	G	G	G
CL10476.Contig2	2348	T	A	A	A	A	A
CL10476.Contig2	2446	C	A	A	A	A	A
CL10477.Contig2	452	A	T	T	T	T	T
CL10477.Contig2	623	G	A	A	A	A	A
CL10477.Contig2	674	C	T	T	T	T	T
CL10482.Contig1	317	C	T	T	T	T	T
CL10482.Contig2	388	C	T	T	T	T	T
CL10482.Contig2	406	T	C	C	C	C	C
CL10482.Contig2	499	G	A	A	A	A	A
CL10483.Contig2	677	G	C	C	C	C	C
CL10483.Contig2	876	C	T	T	T	T	T
CL10485.Contig1	451	T	G	G	G	G	G
CL10489.Contig1	106	C	A	A	A	A	A
CL10489.Contig1	217	C	T	T	T	T	T
CL10489.Contig1	546	G	A	A	A	A	A
CL1049.Contig3	1277	G	A	A	A	A	A
CL1049.Contig3	1347	G	T	T	T	T	T
CL10490.Contig1	1074	T	A	A	A	A	A
CL10490.Contig2	956	C	G	G	G	G	G
CL10496.Contig2	181	C	T	T	T	T	T
CL10496.Contig2	250	G	A	A	A	A	A
CL10497.Contig1	1974	C	T	T	T	T	T
CL10499.Contig2	2421	T	A	A	A	A	A
CL10499.Contig2	4217	T	A	A	A	A	A
CL10501.Contig10	1123	A	T	T	T	T	T
CL10501.Contig10	1340	A	C	C	C	C	C
CL10501.Contig7	1685	C	T	T	T	T	T
CL10502.Contig1	208	C	T	T	T	T	T
CL10502.Contig1	217	C	A	A	A	A	A
CL10502.Contig2	1073	A	G	G	G	G	G
CL10502.Contig2	1109	G	T	T	T	T	T
CL10502.Contig2	1358	C	T	T	T	T	T
CL10502.Contig2	1489	T	A	A	A	A	A
CL10502.Contig2	1513	G	A	A	A	A	A
CL10502.Contig2	1636	T	C	C	C	C	C
CL10502.Contig2	1678	A	C	C	C	C	C
CL10502.Contig2	1679	A	C	C	C	C	C
CL10502.Contig2	173	A	G	G	G	G	G
CL10502.Contig2	1732	C	T	T	T	T	T
CL10502.Contig2	1765	A	G	G	G	G	G
CL10502.Contig2	1930	G	A	A	A	A	A
CL10502.Contig2	2261	A	G	G	G	G	G
CL10502.Contig2	2468	A	G	G	G	G	G
CL10502.Contig2	2483	A	G	G	G	G	G
CL10502.Contig2	2516	C	T	T	T	T	T
CL10502.Contig2	266	A	T	T	T	T	T
CL10502.Contig2	3146	G	A	A	A	A	A
CL10502.Contig2	3500	A	G	G	G	G	G
CL10503.Contig1	197	G	A	A	A	A	A
CL10503.Contig1	242	A	T	T	T	T	T
CL1052.Contig5	1699	T	A	A	A	A	A
CL1052.Contig5	853	A	G	G	G	G	G
CL10520.Contig2	1101	T	C	C	C	C	C
CL10520.Contig2	1385	A	G	G	G	G	G
CL10520.Contig2	1544	C	T	T	T	T	T
CL10520.Contig2	1676	A	T	T	T	T	T
CL10520.Contig2	1691	C	G	G	G	G	G
CL10520.Contig2	310	T	C	C	C	C	C
CL10520.Contig2	371	G	A	A	A	A	A
CL10520.Contig2	412	C	T	T	T	T	T
CL10520.Contig2	565	T	C	C	C	C	C
CL10520.Contig2	571	C	T	T	T	T	T
CL10520.Contig2	640	G	A	A	A	A	A
CL10520.Contig2	718	C	T	T	T	T	T
CL10520.Contig2	811	A	G	G	G	G	G
CL10520.Contig2	815	A	G	G	G	G	G
CL10527.Contig1	462	G	A	A	A	A	A
CL10528.Contig1	556	G	A	A	A	A	A
CL10528.Contig1	823	G	T	T	T	T	T
CL10528.Contig3	3210	A	G	G	G	G	G
CL1053.Contig1	1728	G	A	A	A	A	A
CL1053.Contig3	1135	T	C	C	C	C	C
CL10532.Contig1	647	A	T	T	T	T	T
CL10538.Contig3	1184	C	T	T	T	T	T
CL10538.Contig3	1231	G	A	A	A	A	A
CL10540.Contig1	2440	A	G	G	G	G	G
CL10540.Contig1	2836	C	T	T	T	T	T
CL10543.Contig1	2901	C	G	G	G	G	G
CL10547.Contig1	1643	C	T	T	T	T	T
CL10547.Contig3	1411	C	T	T	T	T	T
CL10547.Contig3	1626	G	A	A	A	A	A
CL10547.Contig3	3202	C	G	G	G	G	G
CL10547.Contig3	3232	T	A	A	A	A	A
CL10547.Contig3	3656	T	A	A	A	A	A
CL10550.Contig1	305	C	T	T	T	T	T
CL10550.Contig2	809	G	A	A	A	A	A
CL10551.Contig1	286	A	G	G	G	G	G
CL10551.Contig1	507	T	A	A	A	A	A
CL10552.Contig1	1033	A	G	G	G	G	G
CL10555.Contig1	1002	T	G	G	G	G	G
CL10555.Contig1	759	T	C	C	C	C	C
CL10555.Contig1	837	C	T	T	T	T	T
CL10561.Contig1	218	C	T	T	T	T	T
CL10561.Contig1	236	G	A	A	A	A	A
CL10561.Contig1	460	T	C	C	C	C	C
CL10561.Contig1	615	C	G	G	G	G	G
CL10561.Contig1	73	C	A	A	A	A	A
CL10561.Contig1	749	G	A	A	A	A	A
CL10561.Contig1	767	T	A	A	A	A	A
CL10561.Contig2	218	C	T	T	T	T	T
CL10561.Contig2	236	G	A	A	A	A	A
CL10561.Contig2	347	G	A	A	A	A	A
CL10561.Contig2	476	A	G	G	G	G	G
CL10566.Contig3	589	A	G	G	G	G	G
CL10566.Contig3	706	C	T	T	T	T	T
CL1057.Contig1	1012	C	T	T	T	T	T
CL1057.Contig1	1414	C	T	T	T	T	T
CL10571.Contig2	105	G	T	T	T	T	T
CL10571.Contig2	162	C	T	T	T	T	T
CL10571.Contig2	468	G	A	A	A	A	A
CL10574.Contig2	445	C	A	A	A	A	A
CL10585.Contig1	1057	G	A	A	A	A	A
CL10585.Contig1	1083	C	T	T	T	T	T
CL10585.Contig1	729	C	T	T	T	T	T
CL10585.Contig1	946	C	A	A	A	A	A
CL10587.Contig2	171	A	G	G	G	G	G
CL10587.Contig2	844	A	C	C	C	C	C
CL10593.Contig2	1111	G	T	T	T	T	T
CL10593.Contig2	1218	C	A	A	A	A	A
CL10595.Contig1	231	A	T	T	T	T	T
CL10596.Contig2	300	T	C	C	C	C	C
CL10596.Contig2	582	A	G	G	G	G	G
CL10596.Contig2	729	G	A	A	A	A	A
CL10600.Contig1	108	G	T	T	T	T	T
CL10603.Contig2	819	T	C	C	C	C	C
CL10603.Contig2	837	C	G	G	G	G	G
CL10604.Contig3	395	T	A	A	A	A	A
CL10605.Contig2	685	T	A	A	A	A	A
CL10605.Contig2	686	C	A	A	A	A	A
CL10607.Contig2	1387	G	A	A	A	A	A
CL10607.Contig2	1433	A	T	T	T	T	T
CL10607.Contig2	821	A	G	G	G	G	G
CL10607.Contig3	1502	G	T	T	T	T	T
CL10607.Contig3	2666	G	A	A	A	A	A
CL10607.Contig6	1128	A	G	G	G	G	G
CL10607.Contig6	305	T	C	C	C	C	C
CL10607.Contig6	582	C	A	A	A	A	A
CL10608.Contig2	3101	A	C	C	C	C	C
CL10613.Contig1	1358	G	A	A	A	A	A
CL10614.Contig4	525	A	G	G	G	G	G
CL10617.Contig1	457	T	A	A	A	A	A
CL10617.Contig1	466	T	A	A	A	A	A
CL10623.Contig1	1107	T	C	C	C	C	C
CL10626.Contig2	325	G	T	T	T	T	T
CL10626.Contig2	688	G	A	A	A	A	A
CL10626.Contig2	778	G	A	A	A	A	A
CL10626.Contig2	814	A	G	G	G	G	G
CL10626.Contig2	856	A	G	G	G	G	G
CL10626.Contig2	89	A	C	C	C	C	C
CL10626.Contig3	1275	A	T	T	T	T	T
CL10626.Contig3	1368	T	C	C	C	C	C
CL10626.Contig3	717	G	T	T	T	T	T
CL10626.Contig3	828	C	T	T	T	T	T
CL10626.Contig3	954	G	T	T	T	T	T
CL10627.Contig1	1651	T	A	A	A	A	A
CL10627.Contig1	1664	T	C	C	C	C	C
CL10628.Contig3	510	T	A	A	A	A	A
CL10633.Contig2	274	A	G	G	G	G	G
CL10638.Contig1	736	T	C	C	C	C	C
CL10644.Contig1	321	T	C	C	C	C	C
CL10645.Contig1	131	A	G	G	G	G	G
CL10645.Contig1	202	G	A	A	A	A	A
CL10645.Contig1	477	G	C	C	C	C	C
CL10647.Contig1	203	A	C	C	C	C	C
CL10648.Contig1	1336	T	G	G	G	G	G
CL10648.Contig1	886	A	G	G	G	G	G
CL1065.Contig7	762	G	A	A	A	A	A
CL10650.Contig1	1211	T	C	C	C	C	C
CL10650.Contig1	1312	G	T	T	T	T	T
CL10650.Contig1	1459	G	A	A	A	A	A
CL10650.Contig1	1514	A	G	G	G	G	G
CL10650.Contig1	1601	A	C	C	C	C	C
CL10650.Contig1	1802	G	A	A	A	A	A
CL10650.Contig1	200	T	C	C	C	C	C
CL10650.Contig1	266	T	C	C	C	C	C
CL10650.Contig1	446	G	T	T	T	T	T
CL10650.Contig1	502	T	G	G	G	G	G
CL10650.Contig1	664	A	T	T	T	T	T
CL10650.Contig1	748	C	T	T	T	T	T
CL10650.Contig1	781	G	T	T	T	T	T
CL10650.Contig1	833	G	A	A	A	A	A
CL10651.Contig2	2348	T	A	A	A	A	A
CL10651.Contig2	4256	A	G	G	G	G	G
CL10656.Contig1	1410	T	C	C	C	C	C
CL10656.Contig1	1587	T	C	C	C	C	C
CL10656.Contig1	1630	C	T	T	T	T	T
CL10656.Contig1	1714	T	C	C	C	C	C
CL10656.Contig1	517	G	A	A	A	A	A
CL10656.Contig1	552	G	T	T	T	T	T
CL10656.Contig1	553	G	A	A	A	A	A
CL10656.Contig1	868	T	C	C	C	C	C
CL1066.Contig2	273	A	G	G	G	G	G
CL1066.Contig2	49	T	C	C	C	C	C
CL10665.Contig2	133	C	A	A	A	A	A
CL10665.Contig2	212	A	G	G	G	G	G
CL10665.Contig2	60	C	G	G	G	G	G
CL10668.Contig1	445	G	T	T	T	T	T
CL10668.Contig2	512	G	T	T	T	T	T
CL10668.Contig2	677	T	G	G	G	G	G
CL1067.Contig4	1013	G	A	A	A	A	A
CL1067.Contig6	3770	C	G	G	G	G	G
CL1068.Contig2	1135	C	T	T	T	T	T
CL1068.Contig2	1148	C	T	T	T	T	T
CL1068.Contig2	1173	A	G	G	G	G	G
CL1068.Contig2	1354	C	T	T	T	T	T
CL1068.Contig2	1933	C	T	G	G	G	G
CL1068.Contig2	2387	A	T	T	T	T	T
CL1068.Contig2	2527	A	T	T	T	T	T
CL1068.Contig2	309	G	A	A	A	A	A
CL1068.Contig2	466	G	A	A	A	A	A
CL1068.Contig2	971	C	G	G	G	G	G
CL10680.Contig1	1148	A	T	T	T	T	T
CL10680.Contig1	765	A	C	C	C	C	C
CL10680.Contig1	784	G	C	C	C	C	C
CL10680.Contig2	1359	T	G	G	G	G	G
CL10680.Contig3	741	A	T	T	T	T	T
CL10680.Contig3	768	C	T	T	T	T	T
CL10680.Contig3	807	C	T	T	T	T	T
CL10681.Contig1	1051	C	T	T	T	T	T
CL10681.Contig1	1189	C	T	T	T	T	T
CL10681.Contig1	1843	C	T	T	T	T	T
CL10681.Contig1	2058	A	T	T	T	T	T
CL10684.Contig1	742	C	T	T	T	T	T
CL10684.Contig2	746	T	C	C	C	C	C
CL10684.Contig2	756	C	T	T	T	T	T
CL10686.Contig1	664	G	C	C	C	C	C
CL10686.Contig1	768	A	T	T	T	T	T
CL10686.Contig1	859	T	A	A	A	A	A
CL10686.Contig2	1486	A	G	G	G	G	G
CL10686.Contig2	1501	G	A	A	A	A	A
CL10686.Contig2	544	A	C	C	C	C	C
CL10686.Contig2	583	A	G	G	G	G	G
CL10686.Contig3	755	C	A	A	A	A	A
CL10686.Contig4	1149	A	T	T	T	T	T
CL10686.Contig4	1152	C	A	A	A	A	A
CL10686.Contig5	270	C	A	A	A	A	A
CL10686.Contig5	282	T	A	A	A	A	A
CL1069.Contig1	266	A	G	G	G	G	G
CL1069.Contig1	653	A	C	C	C	C	C
CL10692.Contig1	292	A	T	T	T	T	T
CL10692.Contig1	436	C	A	A	A	A	A
CL10692.Contig1	519	G	T	T	T	T	T
CL10692.Contig1	90	G	T	T	T	T	T
CL10692.Contig1	96	A	T	T	T	T	T
CL10693.Contig1	1022	C	A	A	A	A	A
CL10693.Contig1	1134	T	A	A	A	A	A
CL10694.Contig1	273	A	G	G	G	G	G
CL10694.Contig1	2762	C	T	T	T	T	T
CL10694.Contig2	2576	G	T	T	T	T	T
CL10694.Contig2	584	A	G	G	G	G	G
CL10694.Contig2	693	C	T	T	T	T	T
CL10694.Contig2	892	G	A	A	A	A	A
CL10694.Contig4	1927	C	A	A	A	A	A
CL10694.Contig4	2230	C	A	A	A	A	A
CL10694.Contig4	788	G	A	A	A	A	A
CL10694.Contig5	692	C	T	T	T	T	T
CL10694.Contig6	224	C	A	A	A	A	A
CL10694.Contig6	225	G	A	A	A	A	A
CL10695.Contig2	704	G	A	A	A	A	A
CL10696.Contig1	1333	C	T	T	T	T	T
CL10696.Contig1	17	T	A	A	A	A	A
CL10696.Contig1	193	A	C	C	C	C	C
CL10696.Contig1	265	A	G	G	G	G	G
CL10696.Contig1	477	G	A	A	A	A	A
CL10696.Contig1	55	G	A	A	A	A	A
CL10696.Contig1	56	A	G	G	G	G	G
CL10696.Contig1	653	T	A	A	A	A	A
CL10696.Contig1	818	G	T	T	T	T	T
CL10697.Contig1	1121	G	A	A	A	A	A
CL10697.Contig1	1711	A	C	C	C	C	C
CL10697.Contig1	1745	T	C	C	C	C	C
CL10697.Contig1	2188	C	A	A	A	A	A
CL10697.Contig1	2384	T	C	C	C	C	C
CL10697.Contig1	2777	G	T	T	T	T	T
CL10697.Contig1	983	G	A	A	A	A	A
CL10699.Contig3	403	C	T	T	T	T	T
CL10699.Contig4	662	T	A	A	A	A	A
CL10699.Contig4	692	A	T	T	T	T	T
CL1070.Contig1	310	G	A	A	A	A	A
CL10700.Contig1	160	C	T	T	T	T	T
CL10700.Contig1	434	G	T	T	T	T	T
CL10700.Contig6	4259	T	A	A	A	A	A
CL10708.Contig1	162	T	G	G	G	G	G
CL10708.Contig1	198	T	C	C	C	C	C
CL10708.Contig1	405	G	A	A	A	A	A
CL10708.Contig1	609	C	T	T	T	T	T
CL10708.Contig2	1279	A	G	G	G	G	G
CL10708.Contig2	1302	G	A	A	A	A	A
CL10708.Contig2	135	A	C	C	C	C	C
CL10708.Contig2	255	C	A	A	A	A	A
CL10708.Contig2	453	G	C	C	C	C	C
CL10708.Contig2	567	G	A	A	A	A	A
CL10708.Contig2	642	C	T	T	T	T	T
CL10708.Contig2	975	T	C	C	C	C	C
CL1071.Contig3	1159	G	A	A	A	A	A
CL1071.Contig3	373	C	T	T	T	T	T
CL1071.Contig3	420	A	G	G	G	G	G
CL1071.Contig3	505	C	T	T	T	T	T
CL1071.Contig3	564	G	A	A	A	A	A
CL10711.Contig2	338	C	T	T	T	T	T
CL10711.Contig2	344	G	A	A	A	A	A
CL10715.Contig1	1517	G	T	T	T	T	T
CL10715.Contig1	1529	G	T	T	T	T	T
CL10715.Contig2	1214	A	G	G	G	G	G
CL10715.Contig2	1370	A	G	G	G	G	G
CL10716.Contig1	1412	T	C	C	C	C	C
CL10716.Contig1	2856	T	C	C	C	C	C
CL10716.Contig1	2891	T	C	C	C	C	C
CL10718.Contig1	377	T	G	G	G	G	G
CL10721.Contig2	49	C	T	T	T	T	T
CL10727.Contig1	365	C	A	A	A	A	A
CL10728.Contig1	566	A	C	C	C	C	C
CL10728.Contig2	414	A	G	G	G	G	G
CL10734.Contig2	1078	G	A	A	A	A	A
CL10747.Contig1	250	A	C	C	C	C	C
CL10748.Contig2	664	T	A	A	A	A	A
CL10748.Contig2	674	A	G	G	G	G	G
CL1075.Contig4	583	C	T	T	T	T	T
CL10759.Contig2	1098	G	T	T	T	T	T
CL10759.Contig2	1102	A	C	C	C	C	C
CL10759.Contig2	884	A	G	G	G	G	G
CL1076.Contig1	2670	G	C	C	C	C	C
CL1076.Contig1	2698	C	T	T	T	T	T
CL10760.Contig10	1227	T	C	C	C	C	C
CL10760.Contig2	1573	A	G	G	G	G	G
CL10760.Contig3	407	G	A	A	A	A	A
CL10760.Contig4	791	T	A	A	A	A	A
CL10760.Contig7	109	T	C	C	C	C	C
CL10760.Contig7	301	G	A	A	A	A	A
CL10760.Contig7	519	A	T	T	T	T	T
CL10761.Contig3	213	T	G	G	G	G	G
CL10764.Contig3	1755	T	C	C	C	C	C
CL10764.Contig3	1824	C	T	T	T	T	T
CL10764.Contig3	2055	A	G	G	G	G	G
CL10764.Contig3	2064	T	A	A	A	A	A
CL10776.Contig1	357	C	A	A	A	A	A
CL10776.Contig1	738	T	G	G	G	G	G
CL10776.Contig1	901	C	T	T	T	T	T
CL10780.Contig1	1116	G	A	A	A	A	A
CL10780.Contig1	1196	C	T	T	T	T	T
CL10780.Contig1	1329	G	A	A	A	A	A
CL10780.Contig1	1570	C	T	T	T	T	T
CL10780.Contig1	1700	A	G	G	G	G	G
CL10780.Contig1	1832	G	A	A	A	A	A
CL10780.Contig1	437	G	T	T	T	T	T
CL10781.Contig1	131	G	T	T	T	T	T
CL10781.Contig1	1333	T	A	A	A	A	A
CL10781.Contig1	1363	C	T	T	T	T	T
CL10788.Contig1	193	T	A	A	A	A	A
CL10798.Contig1	1267	A	C	C	C	C	C
CL10798.Contig1	1297	T	G	G	G	G	G
CL10798.Contig1	1324	G	A	A	A	A	A
CL10798.Contig1	1624	T	C	C	C	C	C
CL10798.Contig1	1678	C	T	T	T	T	T
CL10798.Contig1	1906	T	C	C	C	C	C
CL10798.Contig1	1966	G	T	T	T	T	T
CL10798.Contig1	403	A	G	G	G	G	G
CL10798.Contig1	498	G	T	T	T	T	T
CL10798.Contig1	582	C	T	T	T	T	T
CL10798.Contig1	715	T	C	C	C	C	C
CL10798.Contig1	771	G	A	A	A	A	A
CL10803.Contig2	1251	A	G	G	G	G	G
CL10803.Contig2	1582	A	G	G	G	G	G
CL10804.Contig2	357	T	C	C	C	C	C
CL10804.Contig2	665	T	C	C	C	C	C
CL10806.Contig2	629	A	G	G	G	G	G
CL1081.Contig5	1077	C	T	T	T	T	T
CL10814.Contig1	2521	A	T	T	T	T	T
CL10814.Contig9	864	G	A	A	A	A	A
CL10814.Contig9	867	A	G	G	G	G	G
CL10823.Contig5	1419	T	A	A	A	A	A
CL10823.Contig5	1651	C	T	T	T	T	T
CL10823.Contig5	3795	C	T	T	T	T	T
CL10823.Contig5	4341	T	A	A	A	A	A
CL10825.Contig3	159	A	G	G	G	G	G
CL10828.Contig1	2884	T	G	G	G	G	G
CL10828.Contig1	3045	G	C	C	C	C	C
CL10828.Contig1	656	A	T	T	T	T	T
CL10828.Contig2	1271	T	G	G	G	G	G
CL10831.Contig2	1159	T	A	A	A	A	A
CL10831.Contig2	509	G	A	A	A	A	A
CL10831.Contig2	704	C	G	G	G	G	G
CL10831.Contig2	756	A	G	G	G	G	G
CL10831.Contig2	798	T	C	C	C	C	C
CL10831.Contig2	893	A	G	G	G	G	G
CL1084.Contig4	2123	C	T	T	T	T	T
CL10848.Contig1	106	T	A	A	A	A	A
CL10848.Contig1	157	C	G	G	G	G	G
CL10849.Contig2	294	T	C	C	C	C	C
CL10853.Contig2	387	C	A	A	A	A	A
CL10854.Contig1	474	C	A	A	A	A	A
CL10864.Contig2	1549	C	T	T	T	T	T
CL10864.Contig2	1662	G	T	T	T	T	T
CL10867.Contig1	780	A	G	G	G	G	G
CL10867.Contig1	821	G	A	A	A	A	A
CL10873.Contig1	636	G	C	C	C	C	C
CL10875.Contig3	1148	T	A	A	A	A	A
CL10875.Contig3	426	T	C	C	C	C	C
CL10875.Contig3	433	G	A	A	A	A	A
CL10875.Contig3	528	A	G	G	G	G	G
CL10875.Contig3	568	C	T	T	T	T	T
CL10875.Contig3	994	C	G	G	G	G	G
CL10881.Contig1	1200	G	A	A	A	A	A
CL10882.Contig2	572	G	A	A	A	A	A
CL10890.Contig1	1003	T	A	A	A	A	A
CL10890.Contig1	168	T	A	A	A	A	A
CL10890.Contig1	2005	A	G	G	G	G	G
CL10890.Contig1	2244	G	A	A	A	A	A
CL10890.Contig1	804	G	A	A	A	A	A
CL10890.Contig3	224	A	T	T	T	T	T
CL10893.Contig1	514	C	T	T	T	T	T
CL10893.Contig1	796	A	G	G	G	G	G
CL10898.Contig1	259	A	G	G	G	G	G
CL10898.Contig2	314	T	A	A	A	A	A
CL10903.Contig2	124	C	T	T	T	T	T
CL10903.Contig2	380	C	T	T	T	T	T
CL10903.Contig2	392	G	A	A	A	A	A
CL10903.Contig2	461	G	C	C	C	C	C
CL10904.Contig2	294	A	G	G	G	G	G
CL10907.Contig2	1203	T	G	G	G	G	G
CL10907.Contig2	1359	C	T	T	T	T	T
CL10910.Contig1	979	A	G	G	G	G	G
CL10913.Contig1	110	A	G	G	G	G	G
CL10913.Contig1	343	C	T	T	T	T	T
CL10913.Contig1	715	T	C	C	C	C	C
CL10915.Contig1	257	T	G	G	G	G	G
CL10915.Contig2	1473	C	T	T	T	T	T
CL10915.Contig2	1758	T	C	C	C	C	C
CL10915.Contig2	2190	A	G	G	G	G	G
CL10915.Contig2	3001	T	C	C	C	C	C
CL10915.Contig2	3807	T	G	G	G	G	G
CL10915.Contig2	3846	T	A	A	A	A	A
CL10915.Contig2	3882	A	T	T	T	T	T
CL10915.Contig2	390	G	A	A	A	A	A
CL10915.Contig2	3930	G	T	T	T	T	T
CL10915.Contig2	3983	A	C	C	C	C	C
CL10915.Contig2	4189	A	G	G	G	G	G
CL10915.Contig2	4320	C	T	T	T	T	T
CL10915.Contig2	4452	C	A	A	A	A	A
CL10915.Contig2	4548	C	A	A	A	A	A
CL10915.Contig2	4578	T	C	C	C	C	C
CL10916.Contig1	587	G	A	A	A	A	A
CL10918.Contig1	1380	T	G	G	G	G	G
CL10918.Contig1	1440	C	T	T	T	T	T
CL10918.Contig1	953	C	T	T	T	T	T
CL10918.Contig2	1472	T	C	C	C	C	C
CL10918.Contig2	1583	G	T	T	T	T	T
CL10918.Contig2	1584	G	T	T	T	T	T
CL10918.Contig2	1629	G	A	A	A	A	A
CL10918.Contig2	1682	A	G	G	G	G	G
CL10918.Contig2	1720	A	G	G	G	G	G
CL10918.Contig2	180	C	G	G	G	G	G
CL1092.Contig1	1530	C	T	T	T	T	T
CL1092.Contig1	1783	C	G	G	G	G	G
CL1092.Contig1	2049	A	G	G	G	G	G
CL1092.Contig1	438	G	A	A	A	A	A
CL1092.Contig1	789	C	T	T	T	T	T
CL1092.Contig2	1744	G	A	A	A	A	A
CL10923.Contig4	3769	G	A	A	A	A	A
CL10923.Contig4	3888	T	C	C	C	C	C
CL10932.Contig1	167	G	C	C	C	C	C
CL10932.Contig1	300	G	A	A	A	A	A
CL10932.Contig2	1762	G	T	T	T	T	T
CL10932.Contig2	1926	C	T	T	T	T	T
CL10934.Contig2	102	G	A	A	A	A	A
CL10934.Contig2	260	T	C	C	C	C	C
CL10934.Contig3	1441	G	A	A	A	A	A
CL10934.Contig3	1444	C	T	T	T	T	T
CL10934.Contig8	1530	T	A	A	A	A	A
CL10934.Contig8	1751	G	C	C	C	C	C
CL10934.Contig8	1896	G	A	A	A	A	A
CL10934.Contig8	2057	C	A	A	A	A	A
CL10934.Contig8	2090	A	T	T	T	T	T
CL10934.Contig8	2138	C	G	G	G	G	G
CL10934.Contig8	2896	C	T	T	T	T	T
CL10934.Contig8	2932	T	C	C	C	C	C
CL10934.Contig8	365	T	C	C	C	C	C
CL10934.Contig8	57	A	G	G	G	G	G
CL10934.Contig8	68	T	C	C	C	C	C
CL10934.Contig8	737	T	G	G	G	G	G
CL10937.Contig2	1017	C	T	T	T	T	T
CL10938.Contig1	275	T	C	C	C	C	C
CL10938.Contig1	358	G	A	A	A	A	A
CL10938.Contig1	84	C	G	G	G	G	G
CL10938.Contig1	935	A	G	G	G	G	G
CL10943.Contig1	1022	C	A	A	A	A	A
CL10943.Contig1	119	C	G	G	G	G	G
CL10943.Contig1	173	C	T	T	T	T	T
CL10943.Contig1	296	G	C	C	C	C	C
CL10943.Contig1	767	T	C	C	C	C	C
CL10944.Contig2	428	T	A	A	A	A	A
CL10947.Contig2	2164	G	A	A	A	A	A
CL10951.Contig2	1587	G	A	A	A	A	A
CL10951.Contig3	681	A	T	T	T	T	T
CL10952.Contig2	943	T	G	G	G	G	G
CL10953.Contig12	2215	C	T	T	T	T	T
CL10954.Contig1	1207	A	G	G	G	G	G
CL10954.Contig1	1252	G	A	A	A	A	A
CL10954.Contig1	1282	A	T	T	T	T	T
CL10954.Contig1	1333	G	A	A	A	A	A
CL10954.Contig1	1336	C	T	T	T	T	T
CL10954.Contig2	330	G	A	A	A	A	A
CL10958.Contig1	3124	G	C	C	C	C	C
CL10962.Contig1	278	C	G	G	G	G	G
CL10963.Contig3	457	C	T	T	T	T	T
CL10963.Contig3	685	T	A	A	A	A	A
CL10969.Contig3	1005	C	G	G	G	G	G
CL10969.Contig3	1152	C	T	T	T	T	T
CL10969.Contig3	734	A	G	G	G	G	G
CL10970.Contig2	1372	G	A	A	A	A	A
CL10970.Contig2	1717	T	C	C	C	C	C
CL10971.Contig1	329	G	A	A	A	A	A
CL10971.Contig2	442	C	T	T	T	T	T
CL10971.Contig2	474	T	C	C	C	C	C
CL10971.Contig2	494	G	A	A	A	A	A
CL10975.Contig2	897	C	T	T	T	T	T
CL10979.Contig2	899	G	T	T	T	T	T
CL10984.Contig2	885	G	T	T	T	T	T
CL10984.Contig3	156	T	C	C	C	C	C
CL10984.Contig8	246	C	T	T	T	T	T
CL10984.Contig8	248	A	G	G	G	G	G
CL10984.Contig8	422	C	A	A	A	A	A
CL10984.Contig8	460	G	T	T	T	T	T
CL10987.Contig1	402	C	G	G	G	G	G
CL10987.Contig1	579	A	G	G	G	G	G
CL10987.Contig2	338	C	T	T	T	T	T
CL10994.Contig2	454	G	A	A	A	A	A
CL10997.Contig3	586	T	G	G	G	G	G
CL10998.Contig1	1399	T	A	A	A	A	A
CL10998.Contig1	444	C	T	T	T	T	T
CL10998.Contig1	577	T	G	G	G	G	G
CL10998.Contig1	772	T	A	A	A	A	A
CL10998.Contig3	185	G	A	A	A	A	A
CL10998.Contig4	228	T	C	C	C	C	C
CL10998.Contig4	424	C	T	T	T	T	T
CL110.Contig1	665	T	C	C	C	C	C
CL11008.Contig3	1544	T	C	C	C	C	C
CL11008.Contig3	1555	G	C	C	C	C	C
CL11012.Contig1	95	T	C	C	C	C	C
CL11013.Contig2	369	G	A	A	A	A	A
CL11016.Contig1	446	G	A	A	A	A	A
CL1102.Contig2	629	T	C	C	C	C	C
CL1102.Contig2	672	A	T	T	T	T	T
CL11020.Contig1	1171	C	G	G	G	G	G
CL11020.Contig1	375	T	A	A	A	A	A
CL11020.Contig1	851	T	A	A	A	A	A
CL11021.Contig2	126	C	T	T	T	T	T
CL11021.Contig3	1657	G	T	T	T	T	T
CL11021.Contig3	1769	C	T	T	T	T	T
CL11021.Contig3	1982	G	T	T	T	T	T
CL11035.Contig2	753	A	G	G	G	G	G
CL11043.Contig2	1063	A	G	G	G	G	G
CL11046.Contig1	652	C	T	T	T	T	T
CL11047.Contig3	1001	C	T	T	T	T	T
CL11047.Contig3	1121	G	A	A	A	A	A
CL11047.Contig3	1226	A	G	G	G	G	G
CL11047.Contig3	1289	G	A	A	A	A	A
CL11047.Contig3	1292	T	C	C	C	C	C
CL11047.Contig3	1379	A	G	G	G	G	G
CL11047.Contig3	1468	A	T	T	T	T	T
CL11047.Contig3	1526	A	G	G	G	G	G
CL11047.Contig3	1595	T	C	C	C	C	C
CL11047.Contig3	179	C	T	T	T	T	T
CL11047.Contig3	1845	T	A	A	A	A	A
CL11047.Contig3	1910	C	G	G	G	G	G
CL11047.Contig3	2063	A	C	C	C	C	C
CL11047.Contig3	2204	A	T	T	T	T	T
CL11047.Contig3	2226	T	C	C	C	C	C
CL11047.Contig3	2360	A	G	G	G	G	G
CL11047.Contig3	2494	C	A	A	A	A	A
CL11047.Contig3	491	G	C	C	C	C	C
CL11047.Contig3	515	C	T	T	T	T	T
CL11047.Contig3	638	A	G	G	G	G	G
CL11047.Contig3	836	T	C	C	C	C	C
CL11047.Contig3	869	A	T	T	T	T	T
CL11047.Contig3	888	A	G	G	G	G	G
CL1105.Contig1	3071	C	A	A	A	A	A
CL1105.Contig1	3795	C	T	T	T	T	T
CL1105.Contig5	1097	T	C	C	C	C	C
CL11050.Contig4	684	T	C	C	C	C	C
CL11050.Contig6	872	T	C	C	C	C	C
CL11053.Contig3	1175	A	T	T	T	T	T
CL11053.Contig3	1301	C	T	T	T	T	T
CL11053.Contig3	1551	C	T	T	T	T	T
CL11053.Contig3	184	T	G	G	G	G	G
CL11053.Contig3	197	C	G	G	G	G	G
CL11053.Contig3	239	T	C	C	C	C	C
CL11053.Contig3	272	G	A	A	A	A	A
CL11053.Contig3	406	T	C	C	C	C	C
CL11053.Contig3	460	T	A	A	A	A	A
CL11056.Contig1	1155	A	G	G	G	G	G
CL11056.Contig1	2281	C	T	T	T	T	T
CL11056.Contig1	2309	C	G	G	G	G	G
CL11058.Contig2	1159	T	C	C	C	C	C
CL11058.Contig2	1453	A	G	G	G	G	G
CL11058.Contig2	2245	G	C	C	C	C	C
CL11058.Contig2	2383	A	G	G	G	G	G
CL11058.Contig2	2752	A	G	G	G	G	G
CL11058.Contig2	2855	A	G	G	G	G	G
CL11058.Contig2	3453	A	T	T	T	T	T
CL11060.Contig1	602	T	C	C	C	C	C
CL11061.Contig2	260	A	T	T	T	T	T
CL11065.Contig1	265	G	A	A	A	A	A
CL11072.Contig4	1104	G	A	A	A	A	A
CL11074.Contig1	549	T	A	A	A	A	A
CL11074.Contig1	570	G	A	A	A	A	A
CL11075.Contig2	247	C	T	T	T	T	T
CL11076.Contig2	36	C	T	T	T	T	T
CL11076.Contig2	95	A	T	T	T	T	T
CL11078.Contig1	1679	G	A	A	A	A	A
CL11078.Contig2	103	T	C	C	C	C	C
CL11079.Contig2	940	T	C	C	C	C	C
CL1108.Contig1	223	A	G	G	G	G	G
CL1108.Contig1	27	A	T	T	T	T	T
CL1108.Contig1	307	C	T	T	T	T	T
CL1108.Contig1	400	C	T	T	T	T	T
CL1108.Contig1	508	T	C	C	C	C	C
CL1108.Contig1	586	A	T	T	T	T	T
CL11081.Contig3	2279	A	C	C	C	C	C
CL11081.Contig3	2488	G	A	A	A	A	A
CL11081.Contig3	2569	A	T	T	T	T	T
CL11082.Contig1	651	G	C	C	C	C	C
CL11088.Contig1	465	A	C	C	C	C	C
CL11088.Contig1	564	G	A	A	A	A	A
CL11088.Contig1	672	A	G	G	G	G	G
CL11094.Contig1	3590	T	C	C	C	C	C
CL11094.Contig1	754	T	G	G	G	G	G
CL11094.Contig1	826	G	C	C	C	C	C
CL11094.Contig1	914	G	A	A	A	A	A
CL11098.Contig1	222	A	G	G	G	G	G
CL11098.Contig1	252	C	T	T	T	T	T
CL11098.Contig1	369	C	T	T	T	T	T
CL11098.Contig1	474	G	A	A	A	A	A
CL11098.Contig1	514	T	C	C	C	C	C
CL11098.Contig1	925	G	T	T	T	T	T
CL1110.Contig1	255	G	A	A	A	A	A
CL11101.Contig4	710	A	T	T	T	T	T
CL11102.Contig2	1676	C	T	T	T	T	T
CL1111.Contig5	811	C	T	T	T	T	T
CL1111.Contig5	819	T	C	C	C	C	C
CL11111.Contig2	2438	G	A	A	A	A	A
CL11111.Contig3	754	T	C	C	C	C	C
CL11112.Contig1	477	A	C	C	C	C	C
CL11112.Contig3	1435	A	C	C	C	C	C
CL11112.Contig4	1214	A	T	T	T	T	T
CL11112.Contig4	331	C	A	A	A	A	A
CL11112.Contig4	724	T	C	C	C	C	C
CL11112.Contig6	1135	C	A	A	A	A	A
CL11112.Contig6	1288	T	C	C	C	C	C
CL11112.Contig6	1311	T	C	C	C	C	C
CL11112.Contig6	539	C	T	T	T	T	T
CL11112.Contig6	551	T	C	C	C	C	C
CL11112.Contig6	676	C	T	T	T	T	T
CL11112.Contig6	679	C	T	T	T	T	T
CL11112.Contig6	902	G	C	C	C	C	C
CL11112.Contig6	933	T	C	C	C	C	C
CL11112.Contig7	1511	C	T	T	T	T	T
CL11112.Contig7	2124	T	A	A	A	A	A
CL11112.Contig7	2126	C	T	T	T	T	T
CL11112.Contig7	2222	G	A	A	A	A	A
CL11112.Contig7	610	T	G	G	G	G	G
CL11112.Contig7	624	G	A	A	A	A	A
CL11112.Contig7	685	C	A	A	A	A	A
CL11112.Contig7	847	T	A	A	A	A	A
CL11112.Contig7	985	T	C	C	C	C	C
CL11112.Contig7	999	G	A	A	A	A	A
CL11112.Contig9	1419	C	T	T	T	T	T
CL11112.Contig9	505	T	A	A	A	A	A
CL11112.Contig9	985	A	G	G	G	G	G
CL11116.Contig1	1548	G	T	T	T	T	T
CL11117.Contig2	1114	G	A	A	A	A	A
CL11117.Contig2	1119	T	A	A	A	A	A
CL11129.Contig2	339	C	T	T	T	T	T
CL11129.Contig2	447	C	T	T	T	T	T
CL11131.Contig1	1441	G	A	A	A	A	A
CL11131.Contig1	769	C	T	T	T	T	T
CL11136.Contig1	467	G	C	C	C	C	C
CL11136.Contig1	562	T	G	G	G	G	G
CL11140.Contig1	1647	A	G	G	G	G	G
CL11140.Contig1	1807	T	C	C	C	C	C
CL11140.Contig1	1922	C	G	G	G	G	G
CL11140.Contig1	1977	A	G	G	G	G	G
CL11140.Contig1	2082	C	T	T	T	T	T
CL11140.Contig3	1088	A	C	C	C	C	C
CL11140.Contig3	1103	C	T	T	T	T	T
CL11143.Contig1	134	T	A	A	A	A	A
CL11143.Contig1	284	T	C	C	C	C	C
CL11143.Contig1	593	T	G	G	G	G	G
CL11143.Contig1	638	A	G	G	G	G	G
CL11143.Contig1	776	G	C	C	C	C	C
CL11143.Contig2	536	C	A	A	A	A	A
CL11143.Contig2	560	A	C	C	C	C	C
CL11143.Contig2	704	G	C	C	C	C	C
CL11143.Contig2	803	G	A	A	A	A	A
CL11143.Contig2	901	A	G	G	G	G	G
CL11143.Contig3	404	C	T	T	T	T	T
CL11148.Contig1	1699	C	A	A	A	A	A
CL11149.Contig1	644	C	G	G	G	G	G
CL1115.Contig1	373	T	C	C	C	C	C
CL11156.Contig2	2693	A	T	T	T	T	T
CL11156.Contig3	2297	C	G	G	G	G	G
CL11157.Contig2	602	A	G	G	G	G	G
CL1117.Contig16	1325	A	G	G	G	G	G
CL1117.Contig20	2778	G	C	C	C	C	C
CL1117.Contig20	2842	G	A	A	A	A	A
CL1117.Contig20	2922	A	T	T	T	T	T
CL1117.Contig26	396	A	G	G	G	G	G
CL1117.Contig29	1810	G	C	C	C	C	C
CL11177.Contig1	847	T	C	C	C	C	C
CL11177.Contig1	941	T	A	A	A	A	A
CL11177.Contig1	988	C	G	G	G	G	G
CL11183.Contig1	657	A	G	G	G	G	G
CL11184.Contig2	1130	G	C	C	C	C	C
CL11184.Contig2	1379	T	A	A	A	A	A
CL11184.Contig2	1508	T	C	C	C	C	C
CL11184.Contig2	272	G	A	A	A	A	A
CL11184.Contig2	680	C	T	T	T	T	T
CL11184.Contig4	606	G	T	T	T	T	T
CL11185.Contig1	881	C	T	T	T	T	T
CL11185.Contig2	1050	T	C	C	C	C	C
CL11185.Contig2	216	T	C	C	C	C	C
CL11185.Contig2	474	A	G	G	G	G	G
CL11185.Contig2	957	G	C	C	C	C	C
CL11186.Contig1	1663	G	A	A	A	A	A
CL11186.Contig1	1675	T	A	A	A	A	A
CL11186.Contig1	517	C	T	T	T	T	T
CL11190.Contig2	850	G	A	A	A	A	A
CL1120.Contig6	3099	A	C	C	C	C	C
CL1120.Contig6	3153	T	C	C	C	C	C
CL1120.Contig6	3202	T	A	A	A	A	A
CL11206.Contig2	181	C	A	A	A	A	A
CL11206.Contig2	352	T	C	C	C	C	C
CL11206.Contig2	427	C	T	T	T	T	T
CL11207.Contig1	697	G	C	C	C	C	C
CL11207.Contig1	781	A	G	G	G	G	G
CL1121.Contig13	1143	C	G	G	G	G	G
CL11210.Contig1	699	G	A	A	A	A	A
CL11211.Contig1	1554	A	C	C	C	C	C
CL11211.Contig1	1620	G	T	T	T	T	T
CL11211.Contig1	1741	T	G	G	G	G	G
CL11211.Contig1	564	A	G	G	G	G	G
CL11211.Contig2	853	T	C	C	C	C	C
CL11213.Contig1	156	T	C	C	C	C	C
CL11213.Contig2	264	C	A	A	A	A	A
CL11213.Contig2	289	C	G	G	G	G	G
CL11213.Contig2	816	C	G	G	G	G	G
CL11216.Contig3	542	A	G	G	G	G	G
CL11216.Contig3	632	A	G	G	G	G	G
CL11216.Contig3	686	C	G	G	G	G	G
CL11216.Contig3	730	A	C	C	C	C	C
CL11216.Contig3	734	A	G	G	G	G	G
CL1122.Contig1	876	T	C	C	C	C	C
CL11223.Contig1	1346	A	G	G	G	G	G
CL11223.Contig1	1525	T	G	G	G	G	G
CL11223.Contig1	1903	A	G	G	G	G	G
CL11223.Contig1	796	G	A	A	A	A	A
CL11225.Contig1	607	G	A	A	A	A	A
CL11225.Contig1	676	C	T	T	T	T	T
CL11225.Contig1	714	G	T	T	T	T	T
CL11226.Contig1	2088	C	G	G	G	G	G
CL11226.Contig1	2139	G	A	A	A	A	A
CL11226.Contig1	2148	G	T	T	T	T	T
CL11226.Contig1	2211	G	A	A	A	A	A
CL11226.Contig1	2244	T	G	G	G	G	G
CL11226.Contig1	2265	A	T	T	T	T	T
CL11226.Contig1	2394	T	A	A	A	A	A
CL11226.Contig2	1117	C	G	G	G	G	G
CL11226.Contig2	1229	G	A	A	A	A	A
CL11226.Contig2	1343	G	A	A	A	A	A
CL11226.Contig2	917	A	G	G	G	G	G
CL11227.Contig1	577	G	C	C	C	C	C
CL11228.Contig3	2463	G	A	A	A	A	A
CL11228.Contig4	177	C	T	T	T	T	T
CL11229.Contig2	694	A	G	G	G	G	G
CL11236.Contig1	212	C	T	T	T	T	T
CL1124.Contig1	813	G	C	C	C	C	C
CL1124.Contig1	929	G	A	A	A	A	A
CL1124.Contig1	970	A	T	T	T	T	T
CL11243.Contig1	722	A	G	G	G	G	G
CL1125.Contig2	1382	G	A	A	A	A	A
CL1125.Contig2	1423	C	T	T	T	T	T
CL1125.Contig3	1177	G	A	A	A	A	A
CL11252.Contig2	1240	A	C	C	C	C	C
CL11252.Contig2	517	C	T	T	T	T	T
CL11252.Contig2	706	G	C	C	C	C	C
CL11255.Contig1	1072	G	A	A	A	A	A
CL11255.Contig1	656	G	A	A	A	A	A
CL11255.Contig1	694	G	A	A	A	A	A
CL11255.Contig2	265	G	A	A	A	A	A
CL11262.Contig1	104	T	C	C	C	C	C
CL11262.Contig1	42	C	T	T	T	T	T
CL11262.Contig3	1245	C	T	T	T	T	T
CL11262.Contig3	1261	T	C	C	C	C	C
CL11262.Contig3	1291	A	G	G	G	G	G
CL11262.Contig3	565	G	C	C	C	C	C
CL11270.Contig2	121	G	T	T	T	T	T
CL11274.Contig3	301	G	A	A	A	A	A
CL11275.Contig1	537	T	C	C	C	C	C
CL11276.Contig1	630	T	C	C	C	C	C
CL11276.Contig2	329	G	A	A	A	A	A
CL11276.Contig3	1529	T	C	C	C	C	C
CL11283.Contig1	1575	G	A	A	A	A	A
CL11283.Contig1	2114	C	T	T	T	T	T
CL11294.Contig1	165	G	T	T	T	T	T
CL11298.Contig2	1044	C	T	T	T	T	T
CL11298.Contig2	266	T	A	A	A	A	A
CL11298.Contig2	3266	T	C	C	C	C	C
CL113.Contig5	484	G	A	A	A	A	A
CL11300.Contig2	351	A	G	G	G	G	G
CL11300.Contig2	600	T	C	C	C	C	C
CL11300.Contig2	807	C	T	T	T	T	T
CL11300.Contig2	840	G	A	A	A	A	A
CL11300.Contig3	1499	C	A	A	A	A	A
CL11305.Contig2	3189	G	A	A	A	A	A
CL11309.Contig11	2696	A	G	G	G	G	G
CL11309.Contig11	2717	A	G	G	G	G	G
CL11309.Contig1	1734	T	C	C	C	C	C
CL11309.Contig2	1292	A	T	T	T	T	T
CL1131.Contig2	562	T	G	G	G	G	G
CL11312.Contig1	1351	A	T	T	T	T	T
CL11312.Contig1	184	T	C	C	C	C	C
CL11313.Contig1	77	A	T	T	T	T	T
CL11313.Contig6	1297	C	A	A	A	A	A
CL11313.Contig6	1369	G	A	A	A	A	A
CL11313.Contig6	1423	C	A	A	A	A	A
CL11314.Contig2	136	C	T	T	T	T	T
CL11314.Contig2	137	A	C	C	C	C	C
CL11314.Contig2	202	T	C	C	C	C	C
CL11314.Contig2	261	A	T	T	T	T	T
CL11314.Contig2	408	T	G	G	G	G	G
CL11314.Contig2	465	A	T	T	T	T	T
CL11314.Contig2	489	A	G	G	G	G	G
CL11314.Contig2	639	C	A	A	A	A	A
CL11315.Contig2	2605	T	C	C	C	C	C
CL11315.Contig2	2677	T	C	C	C	C	C
CL11315.Contig2	2834	T	C	C	C	C	C
CL11315.Contig2	2871	G	T	T	T	T	T
CL11315.Contig2	3103	C	T	T	T	T	T
CL11315.Contig3	3700	T	A	A	A	A	A
CL11315.Contig6	1090	T	C	C	C	C	C
CL11315.Contig6	801	T	C	C	C	C	C
CL11318.Contig12	1365	T	G	G	G	G	G
CL11318.Contig12	1574	C	A	A	A	A	A
CL11318.Contig12	1650	G	T	T	T	T	T
CL11318.Contig13	874	C	T	T	T	T	T
CL11318.Contig1	243	T	A	A	A	A	A
CL11318.Contig1	267	G	C	C	C	C	C
CL11318.Contig1	372	A	G	G	G	G	G
CL11318.Contig1	422	A	T	T	T	T	T
CL11318.Contig2	352	G	A	A	A	A	A
CL11318.Contig2	792	C	T	T	T	T	T
CL11318.Contig2	872	C	A	A	A	A	A
CL11318.Contig2	895	G	A	A	A	A	A
CL11318.Contig2	939	C	T	T	T	T	T
CL11318.Contig2	948	G	T	T	T	T	T
CL11318.Contig7	3776	C	T	T	T	T	T
CL11318.Contig7	4343	G	A	A	A	A	A
CL11319.Contig2	1177	A	C	C	C	C	C
CL11319.Contig2	1423	C	T	T	T	T	T
CL11320.Contig1	1340	A	G	G	G	G	G
CL11320.Contig2	142	G	A	A	A	A	A
CL11320.Contig4	1477	C	G	G	G	G	G
CL11320.Contig4	1480	C	A	A	A	A	A
CL11320.Contig4	1525	A	G	G	G	G	G
CL11320.Contig4	2007	C	G	G	G	G	G
CL11320.Contig4	2033	T	C	C	C	C	C
CL11326.Contig1	1989	A	G	G	G	G	G
CL11326.Contig2	322	G	A	A	A	A	A
CL11326.Contig2	386	A	G	G	G	G	G
CL11326.Contig2	478	T	A	A	A	A	A
CL11326.Contig2	505	T	C	C	C	C	C
CL11326.Contig2	553	C	A	A	A	A	A
CL11329.Contig1	248	G	T	T	T	T	T
CL11329.Contig2	315	C	G	G	G	G	G
CL11329.Contig2	864	G	T	T	T	T	T
CL11333.Contig1	1328	C	T	T	T	T	T
CL11333.Contig1	1398	C	T	T	T	T	T
CL11333.Contig1	1499	C	A	A	A	A	A
CL11333.Contig1	1790	G	A	A	A	A	A
CL11333.Contig1	1846	C	G	G	G	G	G
CL11333.Contig1	2036	G	A	A	A	A	A
CL11337.Contig1	1269	C	G	G	G	G	G
CL11337.Contig2	395	G	A	A	A	A	A
CL1134.Contig2	264	C	A	A	A	A	A
CL1134.Contig2	322	G	A	A	A	A	A
CL1134.Contig2	875	G	A	A	A	A	A
CL11340.Contig1	278	C	T	T	T	T	T
CL11341.Contig11	341	T	C	C	C	C	C
CL11341.Contig11	356	A	G	G	G	G	G
CL11341.Contig12	791	G	A	A	A	A	A
CL11341.Contig19	442	A	G	G	G	G	G
CL11341.Contig21	1827	A	G	G	G	G	G
CL11341.Contig21	1840	C	A	A	A	A	A
CL11341.Contig24	648	A	G	G	G	G	G
CL11341.Contig24	785	A	G	G	G	G	G
CL11341.Contig25	446	G	A	A	A	A	A
CL11341.Contig25	570	C	G	G	G	G	G
CL11341.Contig4	1703	G	C	C	C	C	C
CL11341.Contig4	2021	G	A	A	A	A	A
CL11341.Contig9	616	A	T	T	T	T	T
CL11342.Contig1	1328	G	A	A	A	A	A
CL11347.Contig1	975	A	G	G	G	G	G
CL11348.Contig2	763	C	T	T	T	T	T
CL11348.Contig2	917	G	A	A	A	A	A
CL11351.Contig1	342	C	A	A	A	A	A
CL11355.Contig1	1061	A	G	G	G	G	G
CL11355.Contig1	1643	C	T	T	T	T	T
CL11355.Contig1	1670	G	A	A	A	A	A
CL11355.Contig1	1736	C	T	T	T	T	T
CL11355.Contig1	1922	T	C	C	C	C	C
CL11355.Contig1	1950	A	T	T	T	T	T
CL11355.Contig1	1960	C	G	G	G	G	G
CL11355.Contig1	345	T	C	C	C	C	C
CL11355.Contig1	349	C	T	T	T	T	T
CL11355.Contig1	449	A	G	G	G	G	G
CL11355.Contig1	528	C	T	T	T	T	T
CL11355.Contig1	545	G	A	A	A	A	A
CL11355.Contig1	596	A	G	G	G	G	G
CL11355.Contig1	765	G	A	A	A	A	A
CL11355.Contig1	809	C	T	T	T	T	T
CL11355.Contig1	815	A	G	G	G	G	G
CL11355.Contig1	923	T	G	G	G	G	G
CL11355.Contig1	924	A	G	G	G	G	G
CL11356.Contig10	596	T	C	C	C	C	C
CL11356.Contig10	614	A	T	T	T	T	T
CL11356.Contig6	1942	C	T	T	T	T	T
CL11356.Contig6	2071	G	A	A	A	A	A
CL1136.Contig12	1903	A	G	G	G	G	G
CL11366.Contig1	1563	A	C	C	C	C	C
CL11366.Contig2	1450	C	T	T	T	T	T
CL11366.Contig2	1477	C	T	T	T	T	T
CL11366.Contig4	1780	T	A	A	A	A	A
CL11366.Contig4	1781	A	G	G	G	G	G
CL11366.Contig4	2055	G	T	T	T	T	T
CL11366.Contig4	470	T	C	C	C	C	C
CL11366.Contig4	528	C	T	T	T	T	T
CL11367.Contig2	1203	T	A	A	A	A	A
CL11368.Contig2	397	G	A	A	A	A	A
CL11368.Contig2	672	C	T	T	T	T	T
CL11368.Contig2	736	T	A	A	A	A	A
CL11371.Contig6	304	C	T	T	T	T	T
CL11373.Contig2	359	C	T	T	T	T	T
CL11378.Contig2	647	G	A	A	A	A	A
CL1138.Contig13	601	C	A	A	A	A	A
CL11381.Contig1	110	G	A	A	A	A	A
CL11381.Contig1	1133	C	T	T	T	T	T
CL11381.Contig1	506	T	C	C	C	C	C
CL11381.Contig1	642	G	T	T	T	T	T
CL11381.Contig1	902	C	T	T	T	T	T
CL11383.Contig14	236	G	A	A	A	A	A
CL11383.Contig15	349	G	A	A	A	A	A
CL11383.Contig15	415	G	A	A	A	A	A
CL11383.Contig15	479	G	A	A	A	A	A
CL11383.Contig1	477	T	C	C	C	C	C
CL11383.Contig5	397	A	G	G	G	G	G
CL11383.Contig5	564	T	C	C	C	C	C
CL11387.Contig1	911	G	A	A	A	A	A
CL11389.Contig4	903	C	T	T	T	T	T
CL11389.Contig5	811	G	C	C	C	C	C
CL11390.Contig1	390	A	T	T	T	T	T
CL11390.Contig1	391	T	C	C	C	C	C
CL11395.Contig2	523	T	A	A	A	A	A
CL11400.Contig4	564	G	A	A	A	A	A
CL11400.Contig4	592	C	T	T	T	T	T
CL11402.Contig1	643	T	C	C	C	C	C
CL11403.Contig2	691	G	A	A	A	A	A
CL11404.Contig2	189	G	A	A	A	A	A
CL11405.Contig1	542	C	A	A	A	A	A
CL11405.Contig1	578	T	G	G	G	G	G
CL11405.Contig3	327	A	G	G	G	G	G
CL11405.Contig3	345	C	A	A	A	A	A
CL11405.Contig3	381	T	G	G	G	G	G
CL11405.Contig3	495	T	C	C	C	C	C
CL11405.Contig3	852	T	C	C	C	C	C
CL11405.Contig5	1754	G	T	T	T	T	T
CL11405.Contig5	1772	T	C	C	C	C	C
CL11405.Contig6	1968	A	G	G	G	G	G
CL11405.Contig6	348	C	T	T	T	T	T
CL11405.Contig7	1323	T	C	C	C	C	C
CL11405.Contig8	1493	T	C	C	C	C	C
CL11405.Contig8	1707	C	T	T	T	T	T
CL11405.Contig8	1860	C	T	T	T	T	T
CL11408.Contig2	357	T	C	C	C	C	C
CL11408.Contig2	460	C	A	A	A	A	A
CL11408.Contig2	561	A	G	G	G	G	G
CL11410.Contig1	1018	G	A	A	A	A	A
CL11410.Contig2	218	A	T	T	T	T	T
CL11410.Contig2	665	G	A	A	A	A	A
CL11411.Contig1	1046	T	G	G	G	G	G
CL11411.Contig1	1048	T	C	C	C	C	C
CL1142.Contig2	1458	A	G	G	G	G	G
CL11421.Contig2	1443	C	T	T	T	T	T
CL11421.Contig2	1599	A	G	G	G	G	G
CL11422.Contig2	1168	G	A	A	A	A	A
CL11422.Contig2	601	T	A	A	A	A	A
CL11422.Contig2	990	G	A	A	A	A	A
CL11428.Contig1	221	C	T	T	T	T	T
CL11428.Contig1	601	C	A	A	A	A	A
CL11428.Contig1	90	C	T	T	T	T	T
CL11428.Contig1	964	A	C	C	C	C	C
CL11436.Contig2	1156	T	C	C	C	C	C
CL11436.Contig2	1176	T	C	C	C	C	C
CL11436.Contig2	1197	G	C	C	C	C	C
CL11436.Contig2	864	T	G	G	G	G	G
CL11438.Contig1	1355	G	T	T	T	T	T
CL1144.Contig21	179	T	C	C	C	C	C
CL1144.Contig8	202	T	G	G	G	G	G
CL1144.Contig8	375	C	T	T	T	T	T
CL11443.Contig1	1442	C	T	T	T	T	T
CL11443.Contig1	1819	C	T	T	T	T	T
CL11443.Contig1	1841	C	T	T	T	T	T
CL11443.Contig1	491	C	T	T	T	T	T
CL11443.Contig1	67	G	A	A	A	A	A
CL11443.Contig1	680	G	A	A	A	A	A
CL11443.Contig1	698	A	G	G	G	G	G
CL11443.Contig1	77	T	G	G	G	G	G
CL11443.Contig1	868	A	G	G	G	G	G
CL11445.Contig1	1587	C	G	G	G	G	G
CL11445.Contig3	2065	C	T	T	T	T	T
CL11445.Contig3	2239	A	G	G	G	G	G
CL11448.Contig1	150	A	T	T	T	T	T
CL11454.Contig4	4197	G	T	T	T	T	T
CL11454.Contig4	4245	A	G	G	G	G	G
CL11454.Contig5	4551	G	T	T	T	T	T
CL11456.Contig2	4414	T	C	C	C	C	C
CL11456.Contig2	4418	T	C	C	C	C	C
CL11456.Contig2	4726	G	A	A	A	A	A
CL11456.Contig4	1200	G	A	A	A	A	A
CL11458.Contig1	1590	C	T	T	T	T	T
CL11458.Contig1	576	C	T	T	T	T	T
CL11458.Contig1	615	A	G	G	G	G	G
CL11458.Contig4	1459	T	C	C	C	C	C
CL11458.Contig4	242	C	T	T	T	T	T
CL11458.Contig5	3233	C	T	T	T	T	T
CL11458.Contig5	3236	T	A	A	A	A	A
CL11463.Contig2	660	G	T	T	T	T	T
CL11464.Contig10	2817	C	A	A	A	A	A
CL11464.Contig10	2818	G	T	T	T	T	T
CL11464.Contig10	3763	C	T	T	T	T	T
CL11464.Contig10	3871	G	A	A	A	A	A
CL11464.Contig12	1419	C	T	T	T	T	T
CL11464.Contig12	1421	C	A	A	A	A	A
CL11464.Contig12	1511	G	A	A	A	A	A
CL11464.Contig12	2288	G	C	C	C	C	C
CL11464.Contig2	647	C	G	G	G	G	G
CL11464.Contig4	1985	A	T	T	T	T	T
CL11464.Contig6	787	G	T	T	T	T	T
CL11464.Contig6	788	C	T	T	T	T	T
CL11465.Contig3	2368	C	T	T	T	T	T
CL11465.Contig3	2426	T	G	G	G	G	G
CL11465.Contig3	3214	T	C	C	C	C	C
CL11465.Contig3	3953	C	A	A	A	A	A
CL11465.Contig3	4076	A	G	G	G	G	G
CL11465.Contig3	4406	C	A	A	A	A	A
CL11466.Contig1	761	G	T	T	T	T	T
CL11467.Contig1	160	C	T	T	T	T	T
CL11467.Contig5	1611	C	T	T	T	T	T
CL11467.Contig5	407	A	G	G	G	G	G
CL11467.Contig5	454	T	C	C	C	C	C
CL11467.Contig5	532	T	C	C	C	C	C
CL11467.Contig5	734	T	C	C	C	C	C
CL11467.Contig6	1883	A	G	G	G	G	G
CL11467.Contig6	651	A	T	T	T	T	T
CL11467.Contig6	692	A	T	T	T	T	T
CL11467.Contig6	867	T	C	C	C	C	C
CL11467.Contig6	899	C	T	T	T	T	T
CL11473.Contig1	202	G	T	T	T	T	T
CL11473.Contig1	547	A	G	G	G	G	G
CL11474.Contig4	1383	A	T	T	T	T	T
CL11476.Contig3	1544	C	T	T	T	T	T
CL11476.Contig3	3681	G	A	A	A	A	A
CL11478.Contig1	233	C	T	T	T	T	T
CL11480.Contig1	39	A	C	C	C	C	C
CL11480.Contig1	394	T	C	C	C	C	C
CL11480.Contig1	658	A	T	T	T	T	T
CL11480.Contig1	675	T	A	A	A	A	A
CL11480.Contig2	322	C	T	T	T	T	T
CL11480.Contig2	334	A	C	C	C	C	C
CL11480.Contig2	358	A	G	G	G	G	G
CL11480.Contig2	424	C	T	T	T	T	T
CL11480.Contig3	103	A	T	T	T	T	T
CL11480.Contig3	133	A	G	G	G	G	G
CL11482.Contig1	2407	G	T	T	T	T	T
CL11482.Contig2	2828	C	G	G	G	G	G
CL11485.Contig2	328	T	C	C	C	C	C
CL11485.Contig2	330	G	A	A	A	A	A
CL11485.Contig5	200	C	T	T	T	T	T
CL11486.Contig5	877	G	A	A	A	A	A
CL11486.Contig6	1945	G	T	T	T	T	T
CL11486.Contig6	2402	C	T	T	T	T	T
CL11487.Contig2	198	A	G	G	G	G	G
CL11487.Contig2	497	T	C	C	C	C	C
CL11487.Contig2	627	A	G	G	G	G	G
CL11487.Contig2	628	G	T	T	T	T	T
CL11491.Contig1	146	C	T	T	T	T	T
CL11492.Contig1	56	C	A	A	A	A	A
CL11492.Contig1	70	A	T	T	T	T	T
CL11493.Contig2	2257	G	C	C	C	C	C
CL11493.Contig2	2592	A	C	C	C	C	C
CL11494.Contig3	1126	G	A	A	A	A	A
CL11494.Contig3	1378	C	A	A	A	A	A
CL11494.Contig3	1423	T	C	C	C	C	C
CL11494.Contig4	1043	G	A	A	A	A	A
CL11494.Contig4	1094	A	G	G	G	G	G
CL11494.Contig4	434	G	T	T	T	T	T
CL11494.Contig4	435	T	A	A	A	A	A
CL11494.Contig4	889	A	T	T	T	T	T
CL11497.Contig2	906	G	C	C	C	C	C
CL11498.Contig1	353	T	G	G	G	G	G
CL11509.Contig2	2617	G	A	A	A	A	A
CL11509.Contig2	2627	T	G	G	G	G	G
CL1151.Contig1	237	G	A	A	A	A	A
CL1151.Contig1	391	C	A	A	A	A	A
CL11511.Contig1	2242	A	C	C	C	C	C
CL11511.Contig1	2315	T	G	G	G	G	G
CL11511.Contig2	1548	A	G	G	G	G	G
CL11511.Contig2	1852	G	A	A	A	A	A
CL11513.Contig2	141	T	A	A	A	A	A
CL11513.Contig2	191	T	G	G	G	G	G
CL11513.Contig2	218	C	T	T	T	T	T
CL11513.Contig2	340	G	A	A	A	A	A
CL11518.Contig3	325	C	T	T	T	T	T
CL11518.Contig3	811	T	G	G	G	G	G
CL11518.Contig4	735	C	G	G	G	G	G
CL11518.Contig4	803	G	A	A	A	A	A
CL1153.Contig2	2471	G	T	T	T	T	T
CL1153.Contig2	2528	G	A	A	A	A	A
CL1153.Contig2	2576	G	T	T	T	T	T
CL1153.Contig2	2649	T	C	C	C	C	C
CL1153.Contig3	509	A	G	G	G	G	G
CL1153.Contig3	593	G	A	A	A	A	A
CL1153.Contig3	716	G	A	A	A	A	A
CL11532.Contig1	1704	T	G	G	G	G	G
CL11532.Contig1	3021	C	T	T	T	T	T
CL11535.Contig3	629	A	G	G	G	G	G
CL11535.Contig3	838	C	T	T	T	T	T
CL11535.Contig6	1411	G	A	A	A	A	A
CL11536.Contig2	2166	T	C	C	C	C	C
CL11536.Contig2	2194	G	A	A	A	A	A
CL11536.Contig3	714	G	A	A	A	A	A
CL11536.Contig3	864	A	T	T	T	T	T
CL11536.Contig3	906	A	G	G	G	G	G
CL1154.Contig1	1049	G	C	C	C	C	C
CL1154.Contig1	534	C	T	T	T	T	T
CL1154.Contig1	591	T	C	C	C	C	C
CL1154.Contig1	660	A	G	G	G	G	G
CL1154.Contig1	879	T	A	A	A	A	A
CL11543.Contig1	1765	A	G	G	G	G	G
CL11546.Contig2	3281	T	C	C	C	C	C
CL11547.Contig1	2618	G	C	C	C	C	C
CL11547.Contig24	2624	A	C	C	C	C	C
CL11547.Contig24	3002	C	A	A	A	A	A
CL11547.Contig24	3230	T	A	A	A	A	A
CL11547.Contig28	2300	A	G	G	G	G	G
CL11547.Contig34	2169	T	C	C	C	C	C
CL11549.Contig5	134	G	A	A	A	A	A
CL11549.Contig5	381	T	C	C	C	C	C
CL11549.Contig5	449	A	G	G	G	G	G
CL11549.Contig5	573	G	A	A	A	A	A
CL11549.Contig5	610	G	A	A	A	A	A
CL11549.Contig5	853	T	A	A	A	A	A
CL1155.Contig10	299	C	A	A	A	A	A
CL1155.Contig10	669	G	A	A	A	A	A
CL1155.Contig10	841	G	A	A	A	A	A
CL1155.Contig11	1256	G	A	A	A	A	A
CL1155.Contig11	1474	C	T	T	T	T	T
CL1155.Contig11	2509	C	T	T	T	T	T
CL1155.Contig11	325	G	C	C	C	C	C
CL1155.Contig11	442	G	C	C	C	C	C
CL1155.Contig11	463	C	T	T	T	T	T
CL1155.Contig11	751	A	G	G	G	G	G
CL1155.Contig11	807	C	G	G	G	G	G
CL1155.Contig1	2481	T	C	C	C	C	C
CL1155.Contig1	2517	G	A	A	A	A	A
CL11551.Contig2	1142	C	A	A	A	A	A
CL11551.Contig2	1151	T	G	G	G	G	G
CL11551.Contig2	1289	T	A	A	A	A	A
CL11554.Contig2	1479	G	A	A	A	A	A
CL11561.Contig1	1082	C	T	T	T	T	T
CL11561.Contig1	1122	G	A	A	A	A	A
CL11561.Contig1	569	A	G	G	G	G	G
CL11562.Contig2	2647	C	T	T	T	T	T
CL11564.Contig2	1270	C	T	T	T	T	T
CL11564.Contig3	347	A	G	G	G	G	G
CL11565.Contig2	358	T	G	G	G	G	G
CL11565.Contig2	365	G	T	T	T	T	T
CL11565.Contig2	510	T	C	C	C	C	C
CL11566.Contig1	1177	C	T	T	T	T	T
CL11566.Contig1	298	T	A	A	A	A	A
CL11567.Contig2	1414	G	A	A	A	A	A
CL11571.Contig1	1851	T	A	A	A	A	A
CL11573.Contig7	1066	G	T	T	T	T	T
CL11576.Contig1	713	G	A	A	A	A	A
CL11581.Contig1	1290	G	A	A	A	A	A
CL11584.Contig3	717	A	G	G	G	G	G
CL11584.Contig3	982	A	G	G	G	G	G
CL11586.Contig4	1389	T	C	C	C	C	C
CL11586.Contig6	7899	G	A	A	A	A	A
CL11586.Contig6	8302	A	T	T	T	T	T
CL1159.Contig9	447	A	G	G	G	G	G
CL11591.Contig1	255	G	A	A	A	A	A
CL11594.Contig3	1147	A	G	G	G	G	G
CL11595.Contig1	3018	C	G	G	G	G	G
CL11595.Contig1	3050	C	G	G	G	G	G
CL11598.Contig2	35	C	T	T	T	T	T
CL11603.Contig2	256	C	T	T	T	T	T
CL11604.Contig13	1813	A	G	G	G	G	G
CL11604.Contig7	1096	C	G	G	G	G	G
CL11604.Contig7	774	C	G	G	G	G	G
CL11604.Contig8	147	T	G	G	G	G	G
CL11606.Contig1	466	G	C	C	C	C	C
CL11607.Contig15	2388	A	G	G	G	G	G
CL11607.Contig3	2989	T	A	A	A	A	A
CL11608.Contig1	1332	C	G	G	G	G	G
CL11608.Contig1	3034	G	T	T	T	T	T
CL11608.Contig1	3466	T	C	C	C	C	C
CL11609.Contig2	343	G	A	A	A	A	A
CL11610.Contig2	193	G	A	A	A	A	A
CL11610.Contig2	551	G	A	A	A	A	A
CL11614.Contig6	329	G	A	A	A	A	A
CL11616.Contig1	1608	C	T	T	T	T	T
CL11616.Contig1	890	A	T	T	T	T	T
CL11616.Contig3	1686	T	C	C	C	C	C
CL11616.Contig3	1740	A	G	G	G	G	G
CL11616.Contig3	928	C	T	T	T	T	T
CL11616.Contig4	1303	G	A	A	A	A	A
CL11616.Contig4	872	A	G	G	G	G	G
CL11617.Contig2	1102	A	G	G	G	G	G
CL11617.Contig2	1254	G	A	A	A	A	A
CL11617.Contig2	1483	G	A	A	A	A	A
CL11617.Contig2	1486	T	C	C	C	C	C
CL11617.Contig2	1849	A	T	T	T	T	T
CL11617.Contig2	488	A	G	G	G	G	G
CL11617.Contig2	987	G	T	T	T	T	T
CL11617.Contig3	847	A	G	G	G	G	G
CL11617.Contig3	970	A	G	G	G	G	G
CL11619.Contig1	1314	G	T	T	T	T	T
CL11619.Contig1	1330	T	A	A	A	A	A
CL11619.Contig1	1448	C	G	G	G	G	G
CL11619.Contig1	1883	A	G	G	G	G	G
CL11620.Contig1	158	G	A	A	A	A	A
CL11620.Contig1	1690	C	T	T	T	T	T
CL11620.Contig1	189	T	C	C	C	C	C
CL11623.Contig7	346	C	A	A	A	A	A
CL11623.Contig7	733	T	C	C	C	C	C
CL11626.Contig1	219	C	T	T	T	T	T
CL11626.Contig1	417	C	T	T	T	T	T
CL11627.Contig2	279	T	G	G	G	G	G
CL11635.Contig1	1216	G	A	A	A	A	A
CL11635.Contig1	1406	A	C	C	C	C	C
CL11635.Contig1	1415	T	C	C	C	C	C
CL11635.Contig1	683	A	G	G	G	G	G
CL11635.Contig2	469	G	A	A	A	A	A
CL1164.Contig3	1010	T	A	A	A	A	A
CL1164.Contig3	889	A	C	C	C	C	C
CL1164.Contig3	896	G	A	A	A	A	A
CL11640.Contig2	102	G	A	A	A	A	A
CL11640.Contig2	50	G	A	A	A	A	A
CL11641.Contig10	612	C	T	T	T	T	T
CL11643.Contig1	3844	C	T	T	T	T	T
CL11643.Contig1	4267	C	A	A	A	A	A
CL11643.Contig1	5828	C	T	T	T	T	T
CL11647.Contig3	1447	T	C	C	C	C	C
CL11647.Contig3	1453	G	A	A	A	A	A
CL11647.Contig3	1519	A	G	G	G	G	G
CL11647.Contig3	1618	T	G	G	G	G	G
CL11647.Contig3	182	T	C	C	C	C	C
CL11647.Contig3	757	C	T	T	T	T	T
CL11647.Contig4	245	T	C	C	C	C	C
CL11647.Contig4	431	T	C	C	C	C	C
CL11656.Contig1	772	C	T	T	T	T	T
CL11656.Contig1	842	G	A	A	A	A	A
CL11656.Contig2	5314	G	C	C	C	C	C
CL11658.Contig1	209	C	T	T	T	T	T
CL11662.Contig3	443	C	T	T	T	T	T
CL11662.Contig3	955	T	C	C	C	C	C
CL11663.Contig4	539	T	C	C	C	C	C
CL11663.Contig4	796	G	A	A	A	A	A
CL11667.Contig7	2138	T	G	G	G	G	G
CL11670.Contig2	863	T	A	A	A	A	A
CL11670.Contig4	599	A	T	T	T	T	T
CL11670.Contig4	677	T	C	C	C	C	C
CL11675.Contig1	649	T	C	C	C	C	C
CL11675.Contig2	954	A	C	C	C	C	C
CL11679.Contig3	1233	A	G	G	G	G	G
CL11679.Contig3	1306	C	T	T	T	T	T
CL11679.Contig3	970	C	A	A	A	A	A
CL11679.Contig5	1360	A	G	G	G	G	G
CL11679.Contig7	1205	T	A	A	A	A	A
CL11679.Contig7	1237	A	T	T	T	T	T
CL11679.Contig7	1376	G	C	C	C	C	C
CL11679.Contig7	1442	A	G	G	G	G	G
CL11679.Contig9	5096	G	A	A	A	A	A
CL11679.Contig9	5121	A	G	G	G	G	G
CL11681.Contig1	230	G	A	A	A	A	A
CL11681.Contig1	345	G	A	A	A	A	A
CL11683.Contig4	284	A	G	G	G	G	G
CL11683.Contig4	497	G	C	C	C	C	C
CL11683.Contig4	569	A	G	G	G	G	G
CL11683.Contig4	646	A	G	G	G	G	G
CL11683.Contig6	400	A	G	G	G	G	G
CL11691.Contig3	99	G	C	C	C	C	C
CL117.Contig1	1734	C	T	T	T	T	T
CL117.Contig1	1842	C	T	T	T	T	T
CL117.Contig1	943	C	A	A	A	A	A
CL117.Contig2	251	C	T	T	T	T	T
CL117.Contig2	430	G	A	A	A	A	A
CL117.Contig2	730	G	A	A	A	A	A
CL11707.Contig1	2585	T	C	C	C	C	C
CL11707.Contig1	2631	A	C	C	C	C	C
CL11707.Contig1	2691	G	C	C	C	C	C
CL11707.Contig1	3149	G	A	A	A	A	A
CL11707.Contig1	3180	G	C	C	C	C	C
CL11707.Contig1	3240	A	G	G	G	G	G
CL11707.Contig1	3267	A	G	G	G	G	G
CL11707.Contig1	3453	A	G	G	G	G	G
CL11707.Contig2	3661	A	T	T	T	T	T
CL11709.Contig1	2487	T	G	G	G	G	G
CL11709.Contig1	2854	G	C	C	C	C	C
CL11709.Contig3	2185	T	C	C	C	C	C
CL11709.Contig3	2223	C	T	T	T	T	T
CL11709.Contig3	2280	C	T	T	T	T	T
CL11709.Contig4	1141	A	G	G	G	G	G
CL11709.Contig6	1033	G	C	C	C	C	C
CL11709.Contig6	1170	T	G	G	G	G	G
CL11709.Contig6	1208	G	A	A	A	A	A
CL11709.Contig6	1753	G	C	C	C	C	C
CL11709.Contig6	1849	C	T	T	T	T	T
CL11709.Contig6	5775	T	A	A	A	A	A
CL11709.Contig6	6517	G	A	A	A	A	A
CL11709.Contig6	6773	T	C	C	C	C	C
CL11713.Contig1	1360	G	A	A	A	A	A
CL11713.Contig1	405	A	C	C	C	C	C
CL11713.Contig4	1088	T	A	A	A	A	A
CL11714.Contig1	1042	A	G	G	G	G	G
CL11714.Contig1	1114	T	A	A	A	A	A
CL11714.Contig1	223	A	G	G	G	G	G
CL11714.Contig1	369	G	A	A	A	A	A
CL11714.Contig1	844	C	A	A	A	A	A
CL11714.Contig1	982	A	C	C	C	C	C
CL11714.Contig2	765	C	T	T	T	T	T
CL11723.Contig4	414	G	A	A	A	A	A
CL11724.Contig1	1749	G	C	C	C	C	C
CL11724.Contig1	1929	G	T	T	T	T	T
CL11724.Contig1	2106	G	A	A	A	A	A
CL11724.Contig1	2109	C	T	T	T	T	T
CL11724.Contig1	2181	T	G	G	G	G	G
CL11724.Contig1	921	T	G	G	G	G	G
CL11724.Contig2	445	T	C	C	C	C	C
CL11734.Contig2	1512	T	A	A	A	A	A
CL11734.Contig2	1707	T	G	G	G	G	G
CL11734.Contig2	1832	C	T	T	T	T	T
CL11734.Contig2	1865	C	T	T	T	T	T
CL11734.Contig2	2006	C	A	A	A	A	A
CL11734.Contig2	2147	A	G	G	G	G	G
CL11734.Contig2	2254	G	T	T	T	T	T
CL11734.Contig2	2456	A	G	G	G	G	G
CL11734.Contig2	2494	G	A	A	A	A	A
CL11734.Contig2	2547	T	C	C	C	C	C
CL11734.Contig2	2578	C	T	T	T	T	T
CL11738.Contig1	1062	A	G	G	G	G	G
CL11738.Contig1	815	A	T	T	T	T	T
CL11740.Contig1	123	C	T	T	T	T	T
CL11740.Contig1	182	A	G	G	G	G	G
CL11740.Contig1	317	C	T	T	T	T	T
CL11740.Contig1	395	G	A	A	A	A	A
CL11740.Contig1	734	T	G	G	G	G	G
CL11743.Contig3	1062	G	A	A	A	A	A
CL11743.Contig3	956	T	C	C	C	C	C
CL11743.Contig4	609	G	A	A	A	A	A
CL11743.Contig4	627	G	A	A	A	A	A
CL11744.Contig2	439	T	C	C	C	C	C
CL11744.Contig2	443	C	G	G	G	G	G
CL11746.Contig1	496	T	C	C	C	C	C
CL11746.Contig1	518	G	T	T	T	T	T
CL11746.Contig1	637	C	T	T	T	T	T
CL11746.Contig1	646	G	A	A	A	A	A
CL11752.Contig1	1421	C	T	T	T	T	T
CL11752.Contig3	399	T	C	C	C	C	C
CL11754.Contig3	1187	G	A	A	A	A	A
CL11754.Contig3	1215	C	G	G	G	G	G
CL11755.Contig1	799	G	A	A	A	A	A
CL11759.Contig1	1918	G	A	A	A	A	A
CL1176.Contig2	179	A	G	G	G	G	G
CL1176.Contig2	258	C	A	A	A	A	A
CL11762.Contig1	605	G	T	T	T	T	T
CL11762.Contig1	648	A	G	G	G	G	G
CL11762.Contig1	940	C	G	G	G	G	G
CL11762.Contig2	285	T	C	C	C	C	C
CL11762.Contig2	454	A	G	G	G	G	G
CL11762.Contig3	1076	A	T	T	T	T	T
CL11762.Contig3	609	C	G	G	G	G	G
CL11762.Contig3	656	G	A	A	A	A	A
CL11762.Contig3	682	C	T	T	T	T	T
CL11762.Contig3	909	T	A	A	A	A	A
CL11762.Contig3	977	G	C	C	C	C	C
CL11763.Contig1	1310	A	C	C	C	C	C
CL11763.Contig1	793	G	A	A	A	A	A
CL11764.Contig3	3194	T	C	C	C	C	C
CL11765.Contig1	196	C	T	T	T	T	T
CL11765.Contig1	351	C	T	T	T	T	T
CL11768.Contig2	386	T	C	C	C	C	C
CL11769.Contig5	470	A	T	T	T	T	T
CL1178.Contig2	3351	A	G	G	G	G	G
CL1178.Contig2	3396	A	G	G	G	G	G
CL1178.Contig3	213	C	A	A	A	A	A
CL1179.Contig2	154	G	A	A	A	A	A
CL1179.Contig2	1866	G	T	T	T	T	T
CL1181.Contig8	704	C	T	T	T	T	T
CL1184.Contig1	931	G	A	A	A	A	A
CL1185.Contig1	1057	C	T	T	T	T	T
CL1188.Contig2	134	A	G	G	G	G	G
CL119.Contig1	1187	T	G	G	G	G	G
CL119.Contig1	255	C	T	T	T	T	T
CL119.Contig2	1033	C	T	T	T	T	T
CL119.Contig2	1068	G	T	T	T	T	T
CL119.Contig2	1074	T	G	G	G	G	G
CL1191.Contig3	1987	G	A	A	A	A	A
CL1192.Contig1	388	C	A	A	A	A	A
CL1192.Contig3	1199	G	T	T	T	T	T
CL1194.Contig1	344	C	T	T	T	T	T
CL1194.Contig2	2736	T	C	C	C	C	C
CL1199.Contig3	1165	A	G	G	G	G	G
CL1199.Contig3	1803	C	T	T	T	T	T
CL12.Contig3	657	G	T	T	T	T	T
CL1202.Contig1	1159	C	G	G	G	G	G
CL1202.Contig1	929	A	C	C	C	C	C
CL1202.Contig7	364	C	A	A	A	A	A
CL1207.Contig2	428	G	A	A	A	A	A
CL121.Contig8	2340	G	A	A	A	A	A
CL1210.Contig2	4420	G	A	A	A	A	A
CL1213.Contig2	1362	G	A	A	A	A	A
CL1213.Contig2	1425	G	T	T	T	T	T
CL1213.Contig2	144	T	C	C	C	C	C
CL1213.Contig2	1452	G	A	A	A	A	A
CL1213.Contig2	1467	T	C	C	C	C	C
CL1213.Contig2	147	G	C	C	C	C	C
CL1213.Contig2	197	A	T	T	T	T	T
CL1213.Contig2	594	G	A	A	A	A	A
CL1214.Contig2	5050	T	C	C	C	C	C
CL1215.Contig4	1035	G	A	A	A	A	A
CL1215.Contig4	1545	A	G	G	G	G	G
CL1215.Contig4	1605	T	C	C	C	C	C
CL1215.Contig4	2245	T	C	C	C	C	C
CL1215.Contig4	2331	T	G	G	G	G	G
CL1215.Contig4	2462	A	T	T	T	T	T
CL1215.Contig4	2464	G	A	A	A	A	A
CL1215.Contig4	2685	A	C	C	C	C	C
CL1215.Contig4	2733	T	C	C	C	C	C
CL1215.Contig4	3113	T	C	C	C	C	C
CL1215.Contig4	3180	T	A	A	A	A	A
CL1215.Contig4	378	C	G	G	G	G	G
CL1215.Contig4	438	A	C	C	C	C	C
CL1215.Contig4	540	A	G	G	G	G	G
CL1215.Contig4	86	T	C	C	C	C	C
CL1217.Contig13	1015	G	A	A	A	A	A
CL1217.Contig13	1040	G	A	A	A	A	A
CL1217.Contig13	875	C	A	A	A	A	A
CL122.Contig2	743	T	C	C	C	C	C
CL1220.Contig1	2035	T	C	C	C	C	C
CL1220.Contig1	2090	T	C	C	C	C	C
CL1220.Contig4	1097	A	G	G	G	G	G
CL1220.Contig4	1196	C	G	G	G	G	G
CL1220.Contig4	1222	A	G	G	G	G	G
CL1220.Contig4	2257	G	A	A	A	A	A
CL1220.Contig4	554	A	G	G	G	G	G
CL1220.Contig4	908	G	A	A	A	A	A
CL1220.Contig4	962	C	T	T	T	T	T
CL1222.Contig2	186	G	T	T	T	T	T
CL1223.Contig3	436	G	T	T	T	T	T
CL1227.Contig3	1588	A	T	T	T	T	T
CL1227.Contig3	267	T	A	A	A	A	A
CL1227.Contig3	961	G	C	C	C	C	C
CL1228.Contig6	632	A	T	T	T	T	T
CL123.Contig11	1064	C	T	T	T	T	T
CL123.Contig11	1959	A	T	T	T	T	T
CL123.Contig11	1997	A	C	C	C	C	C
CL123.Contig11	2041	G	T	T	T	T	T
CL123.Contig11	2298	C	T	T	T	T	T
CL123.Contig1	1082	A	G	G	G	G	G
CL123.Contig1	1610	G	T	T	T	T	T
CL123.Contig1	2057	C	G	G	G	G	G
CL123.Contig1	2420	G	A	A	A	A	A
CL123.Contig1	2534	G	A	A	A	A	A
CL123.Contig1	3257	G	C	C	C	C	C
CL123.Contig1	440	G	A	A	A	A	A
CL123.Contig3	1109	T	C	C	C	C	C
CL123.Contig3	606	C	T	T	T	T	T
CL123.Contig5	1072	C	T	T	T	T	T
CL123.Contig5	1461	G	A	A	A	A	A
CL123.Contig5	804	G	T	T	T	T	T
CL123.Contig5	897	T	C	C	C	C	C
CL123.Contig5	932	T	C	C	C	C	C
CL123.Contig6	5495	T	C	C	C	C	C
CL123.Contig7	2882	A	G	G	G	G	G
CL123.Contig8	2957	G	C	C	C	C	C
CL1230.Contig8	4877	C	T	T	T	T	T
CL1230.Contig8	6217	G	A	A	A	A	A
CL1232.Contig1	400	A	G	G	G	G	G
CL1232.Contig1	424	A	G	G	G	G	G
CL1232.Contig1	439	C	T	T	T	T	T
CL1232.Contig2	624	T	C	C	C	C	C
CL1232.Contig2	625	G	C	C	C	C	C
CL1234.Contig6	2275	A	G	G	G	G	G
CL1235.Contig2	436	G	T	T	T	T	T
CL1237.Contig1	1087	G	A	A	A	A	A
CL1238.Contig2	1621	C	T	T	T	T	T
CL1238.Contig3	1546	T	C	C	C	C	C
CL1238.Contig3	1642	C	T	T	T	T	T
CL1239.Contig3	997	G	A	A	A	A	A
CL1239.Contig4	423	C	G	G	G	G	G
CL1240.Contig4	3364	A	G	G	G	G	G
CL1240.Contig4	3394	C	T	T	T	T	T
CL1241.Contig14	1315	G	T	T	T	T	T
CL1241.Contig14	1483	G	A	A	A	A	A
CL1241.Contig14	1492	T	C	C	C	C	C
CL1242.Contig2	471	A	C	C	C	C	C
CL1243.Contig7	276	C	T	T	T	T	T
CL1243.Contig7	453	G	C	C	C	C	C
CL1249.Contig6	676	G	A	A	A	A	A
CL1253.Contig13	860	A	G	G	G	G	G
CL1254.Contig1	1543	T	C	C	C	C	C
CL126.Contig1	731	G	C	C	C	C	C
CL1261.Contig4	519	A	G	G	G	G	G
CL1266.Contig1	315	G	C	C	C	C	C
CL1266.Contig1	685	C	T	T	T	T	T
CL1266.Contig1	809	A	G	G	G	G	G
CL1274.Contig8	372	T	C	C	C	C	C
CL128.Contig28	315	A	T	T	T	T	T
CL1285.Contig2	767	T	C	C	C	C	C
CL1287.Contig5	2527	T	A	A	A	A	A
CL1291.Contig4	3439	G	A	A	A	A	A
CL1293.Contig2	1552	A	G	G	G	G	G
CL1293.Contig2	1657	T	C	C	C	C	C
CL1293.Contig2	1682	T	C	C	C	C	C
CL1293.Contig2	649	A	T	T	T	T	T
CL1293.Contig2	654	G	A	A	A	A	A
CL1307.Contig6	1589	G	C	C	C	C	C
CL1309.Contig1	763	T	C	C	C	C	C
CL131.Contig1	251	A	T	T	T	T	T
CL131.Contig1	403	C	G	G	G	G	G
CL131.Contig1	550	A	G	G	G	G	G
CL131.Contig1	580	T	C	C	C	C	C
CL131.Contig5	1046	G	T	T	T	T	T
CL131.Contig5	800	A	G	G	G	G	G
CL131.Contig5	986	T	C	C	C	C	C
CL1314.Contig1	346	G	A	A	A	A	A
CL1315.Contig1	192	C	T	T	T	T	T
CL1315.Contig1	220	T	C	C	C	C	C
CL1316.Contig1	244	G	C	C	C	C	C
CL1316.Contig1	645	G	T	T	T	T	T
CL1318.Contig6	2537	G	A	A	A	A	A
CL1319.Contig1	587	A	G	G	G	G	G
CL1319.Contig1	588	C	A	A	A	A	A
[truncated: 15,600 more rows]
